# Supplementary material for: Structure-based design, synthesis, and biological evaluation of novel piperine–resveratrol hybrids as antiproliferative agents targeting SIRT-2
Source: RSC Adv. 2021 Jul 27;11(41):25738–51. doi: 10.1039/d1ra04061h (PMC9037111; doi:10.1039/d1ra04061h)
Supplement: RA-011-D1RA04061H-s003 [file RA-011-D1RA04061H-s003.cif]

# Electronic Supplementary Material (ESI) for RSC Advances.
# This journal is © The Royal Society of Chemistry 2021

####################################################################### 
# 
# This file contains crystal structure data downloaded from the 
# Cambridge Structural Database (CSD) hosted by the Cambridge 
# Crystallographic Data Centre (CCDC).
# 
# Full information about CCDC data access policies and citation 
# guidelines are available at http://www.ccdc.cam.ac.uk/access/V1 
# 
# Audit and citation data items may have been added by the CCDC. 
# Please retain this information to preserve the provenance of 
# this file and to allow appropriate attribution of the data. 
# 
#######################################################################

data_mo_190327e_0m
_audit_block_doi                 10.5517/ccdc.csd.cc22ygwd
_database_code_depnum_ccdc_archive 'CCDC 1934954'
loop_
_citation_id
_citation_doi
_citation_year
1 10.1016/j.bioorg.2019.103464 2019
loop_
_audit_author_name
_audit_author_address
'piperine hydrazone derivative'
;Huazhong agriculture university
China
;
_audit_update_record             
;
2019-06-18 deposited with the CCDC.	2021-06-24 downloaded from the CCDC.
;
_audit_creation_date             2019-03-28
_audit_creation_method           
; 
Olex2 1.2 
(compiled 2018.05.29 svn.r3508 for OlexSys, GUI svn.r5506) 
;
_shelx_SHELXL_version_number     2014/7
_chemical_name_common            ?
_chemical_name_systematic        ?
_chemical_formula_moiety         'C23 H25 N3 O4, C H4 O'
_chemical_formula_sum            'C24 H29 N3 O5'
_chemical_formula_weight         439.50
_chemical_melting_point          ?
loop_
_atom_type_symbol
_atom_type_description
_atom_type_scat_dispersion_real
_atom_type_scat_dispersion_imag
_atom_type_scat_source
C C 0.0033 0.0016 'International Tables Vol C Tables 4.2.6.8 and 6.1.1.4'
H H 0.0000 0.0000 'International Tables Vol C Tables 4.2.6.8 and 6.1.1.4'
N N 0.0061 0.0033 'International Tables Vol C Tables 4.2.6.8 and 6.1.1.4'
O O 0.0106 0.0060 'International Tables Vol C Tables 4.2.6.8 and 6.1.1.4'

_shelx_space_group_comment       
; 
The symmetry employed for this shelxl refinement is uniquely defined 
by the following loop, which should always be used as a source of 
symmetry information in preference to the above space-group names. 
They are only intended as comments. 
;
_space_group_crystal_system      monoclinic
_space_group_IT_number           14
_space_group_name_H-M_alt        'P 1 21/c 1'
_space_group_name_Hall           '-P 2ybc'
loop_
_space_group_symop_operation_xyz
'x, y, z'
'-x, y+1/2, -z+1/2'
'-x, -y, -z'
'x, -y-1/2, z-1/2'

_cell_length_a                   11.298(3)
_cell_length_b                   13.398(3)
_cell_length_c                   15.678(4)
_cell_angle_alpha                90
_cell_angle_beta                 107.247(4)
_cell_angle_gamma                90
_cell_volume                     2266.5(10)
_cell_formula_units_Z            4
_cell_measurement_reflns_used    2466
_cell_measurement_temperature    296(2)
_cell_measurement_theta_max      22.00
_cell_measurement_theta_min      2.42
_shelx_estimated_absorpt_T_max   0.991
_shelx_estimated_absorpt_T_min   0.986
_exptl_absorpt_coefficient_mu    0.091
_exptl_absorpt_correction_T_max  0.7461
_exptl_absorpt_correction_T_min  0.5832
_exptl_absorpt_correction_type   multi-scan
_exptl_absorpt_process_details   ?
_exptl_absorpt_special_details   ?
_exptl_crystal_colour            red
_exptl_crystal_colour_primary    red
_exptl_crystal_density_diffrn    1.288
_exptl_crystal_density_meas      .
_exptl_crystal_density_method    ?
_exptl_crystal_description       block
_exptl_crystal_F_000             936
_exptl_crystal_size_max          0.15
_exptl_crystal_size_mid          0.15
_exptl_crystal_size_min          0.1
_exptl_transmission_factor_max   ?
_exptl_transmission_factor_min   ?
_diffrn_reflns_av_R_equivalents  0.0604
_diffrn_reflns_av_unetI/netI     0.0569
_diffrn_reflns_Laue_measured_fraction_full 0.997
_diffrn_reflns_Laue_measured_fraction_max 0.997
_diffrn_reflns_limit_h_max       14
_diffrn_reflns_limit_h_min       -14
_diffrn_reflns_limit_k_max       16
_diffrn_reflns_limit_k_min       -16
_diffrn_reflns_limit_l_max       19
_diffrn_reflns_limit_l_min       -19
_diffrn_reflns_number            17545
_diffrn_reflns_point_group_measured_fraction_full 0.997
_diffrn_reflns_point_group_measured_fraction_max 0.997
_diffrn_reflns_theta_full        25.242
_diffrn_reflns_theta_max         26.372
_diffrn_reflns_theta_min         1.887
_diffrn_ambient_temperature      296(2)
_diffrn_detector_area_resol_mean ?
_diffrn_measured_fraction_theta_full 0.997
_diffrn_measured_fraction_theta_max 0.997
_diffrn_measurement_device_type  'Bruker APEX-II CCD'
_diffrn_measurement_method       '\f and \w scans'
_diffrn_radiation_monochromator  graphite
_diffrn_radiation_type           MoK\a
_diffrn_radiation_wavelength     0.71073
_diffrn_source                   ?
_diffrn_standards_number         0
_reflns_Friedel_coverage         0.000
_reflns_Friedel_fraction_full    .
_reflns_Friedel_fraction_max     .
_reflns_number_gt                2716
_reflns_number_total             4630
_reflns_special_details          
; 
 Reflections were merged by SHELXL according to the crystal 
 class for the calculation of statistics and refinement. 
  
 _reflns_Friedel_fraction is defined as the number of unique 
 Friedel pairs measured divided by the number that would be 
 possible theoretically, ignoring centric projections and 
 systematic absences. 
;
_reflns_threshold_expression     'I > 2\s(I)'
_computing_cell_refinement       'SAINT v7.68A (Bruker, 2009)'
_computing_data_collection       'Bruker APEX2'
_computing_data_reduction        'SAINT v7.68A (Bruker, 2009)'
_computing_molecular_graphics    'Olex2 (Dolomanov et al., 2009)'
_computing_publication_material  'Olex2 (Dolomanov et al., 2009)'
_computing_structure_refinement  'XL (Sheldrick, 2008)'
_computing_structure_solution    'XM (Sheldrick, 2008)'
_refine_diff_density_max         0.257
_refine_diff_density_min         -0.164
_refine_diff_density_rms         0.039
_refine_ls_extinction_coef       0.0039(9)
_refine_ls_extinction_expression Fc^*^=kFc[1+0.001xFc^2^\l^3^/sin(2\q)]^-1/4^
_refine_ls_extinction_method     'SHELXL-2014/7 (Sheldrick 2014'
_refine_ls_goodness_of_fit_ref   1.037
_refine_ls_hydrogen_treatment    constr
_refine_ls_matrix_type           full
_refine_ls_number_parameters     295
_refine_ls_number_reflns         4630
_refine_ls_number_restraints     0
_refine_ls_R_factor_all          0.0948
_refine_ls_R_factor_gt           0.0475
_refine_ls_restrained_S_all      1.037
_refine_ls_shift/su_max          0.001
_refine_ls_shift/su_mean         0.000
_refine_ls_structure_factor_coef Fsqd
_refine_ls_weighting_details     
'w=1/[\s^2^(Fo^2^)+(0.0719P)^2^+0.0523P] where P=(Fo^2^+2Fc^2^)/3'
_refine_ls_weighting_scheme      calc
_refine_ls_wR_factor_gt          0.1263
_refine_ls_wR_factor_ref         0.1535
_refine_special_details          ?
_olex2_refinement_description    
; 
1. Fixed Uiso 
 At 1.2 times of: 
  All C(H) groups, All C(H,H) groups, All N(H) groups 
 At 1.5 times of: 
  All C(H,H,H) groups, All O(H) groups 
2.a Secondary CH2 refined with riding coordinates: 
 C2(H2A,H2B), C4(H4A,H4B), C23(H23A,H23B) 
2.b Aromatic/amide H refined with riding coordinates: 
 C6(H6), C9(H9), C10(H10), C11(H11), C13(H13), C14(H14), C15(H15), C16(H16), 
 C18(H18), C21(H21), C22(H22), N3(H3) 
2.c Idealised Me refined as rotating group: 
 C1(H1A,H1B,H1C), C3(H3A,H3B,H3C), C24(H24A,H24B,H24C) 
2.d Idealised tetrahedral OH refined as rotating group: 
 O1(H1), O5(H5) 
;
_atom_sites_solution_hydrogens   geom
_atom_sites_solution_primary     dual
_atom_sites_solution_secondary   ?
loop_
_atom_site_label
_atom_site_type_symbol
_atom_site_fract_x
_atom_site_fract_y
_atom_site_fract_z
_atom_site_U_iso_or_equiv
_atom_site_adp_type
_atom_site_occupancy
_atom_site_site_symmetry_order
_atom_site_calc_flag
_atom_site_refinement_flags_posn
_atom_site_refinement_flags_adp
_atom_site_refinement_flags_occupancy
_atom_site_disorder_assembly
_atom_site_disorder_group
C1 C 0.0953(2) 0.39825(18) -0.31984(16) 0.0642(6) Uani 1 1 d . . . . .
H1A H 0.1225 0.3673 -0.3660 0.096 Uiso 1 1 calc GR . . . .
H1B H 0.1660 0.4159 -0.2708 0.096 Uiso 1 1 calc GR . . . .
H1C H 0.0486 0.4573 -0.3430 0.096 Uiso 1 1 calc GR . . . .
C2 C 0.01545(18) 0.32701(15) -0.28826(14) 0.0505(5) Uani 1 1 d . . . . .
H2A H -0.0128 0.3593 -0.2425 0.061 Uiso 1 1 calc R . . . .
H2B H -0.0571 0.3113 -0.3378 0.061 Uiso 1 1 calc R . . . .
C3 C -0.0332(3) 0.09182(19) -0.33995(18) 0.0786(8) Uani 1 1 d . . . . .
H3A H -0.0262 0.0419 -0.3821 0.118 Uiso 1 1 calc GR . . . .
H3B H -0.1061 0.1312 -0.3654 0.118 Uiso 1 1 calc GR . . . .
H3C H -0.0391 0.0600 -0.2865 0.118 Uiso 1 1 calc GR . . . .
C4 C 0.0784(2) 0.15757(16) -0.31795(14) 0.0568(6) Uani 1 1 d . . . . .
H4A H 0.1518 0.1166 -0.2953 0.068 Uiso 1 1 calc R . . . .
H4B H 0.0834 0.1894 -0.3723 0.068 Uiso 1 1 calc R . . . .
C5 C 0.14260(18) 0.22484(15) -0.16421(14) 0.0453(5) Uani 1 1 d . . . . .
C6 C 0.16632(19) 0.30732(15) -0.10652(14) 0.0503(5) Uani 1 1 d . . . . .
H6 H 0.1367 0.3697 -0.1291 0.060 Uiso 1 1 calc R . . . .
C7 C 0.23146(18) 0.29891(15) -0.01830(14) 0.0456(5) Uani 1 1 d . . . . .
C8 C 0.27656(17) 0.20627(15) 0.01969(13) 0.0443(5) Uani 1 1 d . . . . .
C9 C 0.25139(19) 0.12485(15) -0.03816(14) 0.0501(5) Uani 1 1 d . . . . .
H9 H 0.2794 0.0623 -0.0152 0.060 Uiso 1 1 calc R . . . .
C10 C 0.18797(19) 0.13193(15) -0.12643(15) 0.0524(6) Uani 1 1 d . . . . .
H10 H 0.1745 0.0751 -0.1621 0.063 Uiso 1 1 calc R . . . .
C11 C 0.34419(18) 0.19449(16) 0.11158(14) 0.0483(5) Uani 1 1 d . . . . .
H11 H 0.3689 0.1308 0.1333 0.058 Uiso 1 1 calc R . . . .
C12 C 0.47254(17) 0.32111(16) 0.31255(14) 0.0459(5) Uani 1 1 d . . . . .
C13 C 0.53305(18) 0.28560(16) 0.40295(14) 0.0494(5) Uani 1 1 d . . . . .
H13 H 0.5489 0.2176 0.4115 0.059 Uiso 1 1 calc R . . . .
C14 C 0.56667(17) 0.34510(16) 0.47365(14) 0.0483(5) Uani 1 1 d . . . . .
H14 H 0.5510 0.4130 0.4643 0.058 Uiso 1 1 calc R . . . .
C15 C 0.62494(18) 0.31298(16) 0.56291(14) 0.0508(5) Uani 1 1 d . . . . .
H15 H 0.6466 0.2459 0.5711 0.061 Uiso 1 1 calc R . . . .
C16 C 0.65111(17) 0.36977(15) 0.63546(14) 0.0480(5) Uani 1 1 d . . . . .
H16 H 0.6297 0.4368 0.6266 0.058 Uiso 1 1 calc R . . . .
C17 C 0.70934(17) 0.33906(15) 0.72709(14) 0.0450(5) Uani 1 1 d . . . . .
C18 C 0.73949(18) 0.23894(16) 0.74914(14) 0.0501(5) Uani 1 1 d . . . . .
H18 H 0.7197 0.1891 0.7059 0.060 Uiso 1 1 calc R . . . .
C19 C 0.79834(19) 0.21749(15) 0.83550(15) 0.0504(5) Uani 1 1 d . . . . .
C20 C 0.82769(19) 0.28881(17) 0.90149(14) 0.0522(5) Uani 1 1 d . . . . .
C21 C 0.7972(2) 0.38588(16) 0.88303(16) 0.0579(6) Uani 1 1 d . . . . .
H21 H 0.8154 0.4343 0.9275 0.069 Uiso 1 1 calc R . . . .
C22 C 0.73764(18) 0.40949(16) 0.79479(14) 0.0510(5) Uani 1 1 d . . . . .
H22 H 0.7156 0.4756 0.7803 0.061 Uiso 1 1 calc R . . . .
C23 C 0.9009(2) 0.1436(2) 0.96228(16) 0.0734(7) Uani 1 1 d . . . . .
H23A H 0.9883 0.1305 0.9717 0.088 Uiso 1 1 calc R . . . .
H23B H 0.8718 0.1000 1.0012 0.088 Uiso 1 1 calc R . . . .
C24 C 0.4339(3) 0.0046(2) 0.3784(2) 0.1005(10) Uani 1 1 d . . . . .
H24A H 0.3902 -0.0578 0.3687 0.151 Uiso 1 1 calc GR . . . .
H24B H 0.3909 0.0513 0.4050 0.151 Uiso 1 1 calc GR . . . .
H24C H 0.5162 -0.0055 0.4176 0.151 Uiso 1 1 calc GR . . . .
N2 N 0.37199(15) 0.26897(13) 0.16520(11) 0.0493(5) Uani 1 1 d . . . . .
N1 N 0.07828(16) 0.23447(13) -0.25234(11) 0.0529(5) Uani 1 1 d . . . . .
N3 N 0.43235(15) 0.24802(13) 0.25284(11) 0.0489(4) Uani 1 1 d . . . . .
H3 H 0.4446 0.1868 0.2698 0.059 Uiso 1 1 calc R . . . .
O1 O 0.25325(16) 0.38367(10) 0.03115(10) 0.0637(5) Uani 1 1 d . . . . .
H1 H 0.2927 0.3702 0.0828 0.096 Uiso 1 1 calc GR . . . .
O2 O 0.45973(14) 0.40982(11) 0.29319(10) 0.0624(4) Uani 1 1 d . . . . .
O3 O 0.83383(17) 0.12534(12) 0.87230(11) 0.0780(5) Uani 1 1 d . . . . .
O4 O 0.88325(16) 0.24463(13) 0.98205(10) 0.0721(5) Uani 1 1 d . . . . .
O5 O 0.4402(2) 0.04112(13) 0.29928(14) 0.0879(6) Uani 1 1 d . . . . .
H5 H 0.4728 -0.0004 0.2750 0.132 Uiso 1 1 calc GR . . . .

loop_
_atom_site_aniso_label
_atom_site_aniso_U_11
_atom_site_aniso_U_22
_atom_site_aniso_U_33
_atom_site_aniso_U_23
_atom_site_aniso_U_13
_atom_site_aniso_U_12
C1 0.0701(15) 0.0651(15) 0.0616(16) 0.0004(12) 0.0260(12) -0.0051(12)
C2 0.0524(12) 0.0516(13) 0.0458(13) -0.0012(10) 0.0120(10) 0.0019(10)
C3 0.105(2) 0.0568(16) 0.0748(19) -0.0066(13) 0.0279(15) -0.0154(14)
C4 0.0713(14) 0.0512(13) 0.0460(13) -0.0060(11) 0.0143(11) 0.0049(11)
C5 0.0485(11) 0.0429(12) 0.0455(13) 0.0001(9) 0.0158(9) 0.0023(9)
C6 0.0641(13) 0.0401(12) 0.0475(14) 0.0032(10) 0.0178(11) 0.0061(10)
C7 0.0523(12) 0.0423(12) 0.0451(13) -0.0029(10) 0.0190(10) 0.0001(9)
C8 0.0427(10) 0.0485(12) 0.0446(13) 0.0007(10) 0.0171(9) 0.0033(9)
C9 0.0544(12) 0.0433(12) 0.0516(14) 0.0038(10) 0.0141(10) 0.0074(9)
C10 0.0611(13) 0.0407(12) 0.0537(14) -0.0058(10) 0.0144(11) 0.0044(9)
C11 0.0474(11) 0.0527(13) 0.0483(14) 0.0023(11) 0.0193(10) 0.0055(9)
C12 0.0468(11) 0.0464(13) 0.0474(13) 0.0027(11) 0.0186(9) 0.0052(9)
C13 0.0518(12) 0.0440(12) 0.0507(14) 0.0039(10) 0.0127(10) 0.0040(9)
C14 0.0489(12) 0.0452(12) 0.0520(14) 0.0041(11) 0.0168(10) 0.0005(9)
C15 0.0497(12) 0.0495(13) 0.0514(14) 0.0006(11) 0.0125(10) -0.0001(9)
C16 0.0459(11) 0.0427(12) 0.0543(14) 0.0022(10) 0.0134(10) 0.0000(9)
C17 0.0397(10) 0.0437(12) 0.0524(13) -0.0014(10) 0.0148(9) -0.0035(9)
C18 0.0551(12) 0.0459(13) 0.0466(14) -0.0107(10) 0.0109(10) 0.0003(9)
C19 0.0542(12) 0.0438(12) 0.0520(14) -0.0009(10) 0.0137(10) 0.0058(9)
C20 0.0541(12) 0.0593(14) 0.0413(13) -0.0013(11) 0.0114(10) -0.0015(10)
C21 0.0702(15) 0.0485(14) 0.0537(15) -0.0117(11) 0.0165(12) -0.0059(11)
C22 0.0555(12) 0.0424(12) 0.0555(15) -0.0028(10) 0.0170(11) -0.0013(9)
C23 0.0889(18) 0.0720(18) 0.0530(16) 0.0058(13) 0.0116(13) 0.0173(14)
C24 0.149(3) 0.074(2) 0.087(2) 0.0058(17) 0.048(2) 0.0057(19)
N2 0.0507(10) 0.0561(12) 0.0422(11) 0.0017(9) 0.0155(8) 0.0049(8)
N1 0.0667(11) 0.0442(11) 0.0436(11) -0.0034(8) 0.0102(9) 0.0081(8)
N3 0.0561(10) 0.0457(10) 0.0438(11) 0.0050(8) 0.0129(8) 0.0062(8)
O1 0.0941(12) 0.0460(9) 0.0476(10) -0.0068(7) 0.0156(9) 0.0027(8)
O2 0.0847(11) 0.0444(9) 0.0589(10) 0.0087(7) 0.0226(8) 0.0061(8)
O3 0.1117(14) 0.0514(10) 0.0575(11) 0.0012(8) 0.0043(10) 0.0209(9)
O4 0.0933(12) 0.0673(12) 0.0468(10) -0.0012(8) 0.0071(8) 0.0075(9)
O5 0.1289(17) 0.0577(11) 0.0892(15) 0.0092(10) 0.0511(12) 0.0217(10)

_geom_special_details            
; 
 All esds (except the esd in the dihedral angle between two l.s. planes) 
 are estimated using the full covariance matrix.  The cell esds are taken 
 into account individually in the estimation of esds in distances, angles 
 and torsion angles; correlations between esds in cell parameters are only 
 used when they are defined by crystal symmetry.  An approximate (isotropic) 
 treatment of cell esds is used for estimating esds involving l.s. planes. 
;
loop_
_geom_bond_atom_site_label_1
_geom_bond_atom_site_label_2
_geom_bond_distance
_geom_bond_site_symmetry_2
_geom_bond_publ_flag
C1 H1A 0.9600 . ?
C1 H1B 0.9600 . ?
C1 H1C 0.9600 . ?
C1 C2 1.495(3) . ?
C2 H2A 0.9700 . ?
C2 H2B 0.9700 . ?
C2 N1 1.456(3) . ?
C3 H3A 0.9600 . ?
C3 H3B 0.9600 . ?
C3 H3C 0.9600 . ?
C3 C4 1.492(3) . ?
C4 H4A 0.9700 . ?
C4 H4B 0.9700 . ?
C4 N1 1.456(3) . ?
C5 C6 1.403(3) . ?
C5 C10 1.408(3) . ?
C5 N1 1.363(3) . ?
C6 H6 0.9300 . ?
C6 C7 1.365(3) . ?
C7 C8 1.405(3) . ?
C7 O1 1.356(2) . ?
C8 C9 1.393(3) . ?
C8 C11 1.425(3) . ?
C9 H9 0.9300 . ?
C9 C10 1.360(3) . ?
C10 H10 0.9300 . ?
C11 H11 0.9300 . ?
C11 N2 1.282(3) . ?
C12 C13 1.459(3) . ?
C12 N3 1.338(3) . ?
C12 O2 1.225(2) . ?
C13 H13 0.9300 . ?
C13 C14 1.326(3) . ?
C14 H14 0.9300 . ?
C14 C15 1.425(3) . ?
C15 H15 0.9300 . ?
C15 C16 1.327(3) . ?
C16 H16 0.9300 . ?
C16 C17 1.451(3) . ?
C17 C18 1.402(3) . ?
C17 C22 1.385(3) . ?
C18 H18 0.9300 . ?
C18 C19 1.351(3) . ?
C19 C20 1.375(3) . ?
C19 O3 1.371(2) . ?
C20 C21 1.355(3) . ?
C20 O4 1.367(3) . ?
C21 H21 0.9300 . ?
C21 C22 1.384(3) . ?
C22 H22 0.9300 . ?
C23 H23A 0.9700 . ?
C23 H23B 0.9700 . ?
C23 O3 1.411(3) . ?
C23 O4 1.416(3) . ?
C24 H24A 0.9600 . ?
C24 H24B 0.9600 . ?
C24 H24C 0.9600 . ?
C24 O5 1.355(3) . ?
N2 N3 1.370(2) . ?
N3 H3 0.8600 . ?
O1 H1 0.8200 . ?
O5 H5 0.8200 . ?

loop_
_geom_angle_atom_site_label_1
_geom_angle_atom_site_label_2
_geom_angle_atom_site_label_3
_geom_angle
_geom_angle_site_symmetry_1
_geom_angle_site_symmetry_3
_geom_angle_publ_flag
H1A C1 H1B 109.5 . . ?
H1A C1 H1C 109.5 . . ?
H1B C1 H1C 109.5 . . ?
C2 C1 H1A 109.5 . . ?
C2 C1 H1B 109.5 . . ?
C2 C1 H1C 109.5 . . ?
C1 C2 H2A 108.9 . . ?
C1 C2 H2B 108.9 . . ?
H2A C2 H2B 107.7 . . ?
N1 C2 C1 113.51(18) . . ?
N1 C2 H2A 108.9 . . ?
N1 C2 H2B 108.9 . . ?
H3A C3 H3B 109.5 . . ?
H3A C3 H3C 109.5 . . ?
H3B C3 H3C 109.5 . . ?
C4 C3 H3A 109.5 . . ?
C4 C3 H3B 109.5 . . ?
C4 C3 H3C 109.5 . . ?
C3 C4 H4A 108.8 . . ?
C3 C4 H4B 108.8 . . ?
H4A C4 H4B 107.7 . . ?
N1 C4 C3 113.8(2) . . ?
N1 C4 H4A 108.8 . . ?
N1 C4 H4B 108.8 . . ?
C6 C5 C10 116.68(19) . . ?
N1 C5 C6 121.43(18) . . ?
N1 C5 C10 121.88(18) . . ?
C5 C6 H6 119.0 . . ?
C7 C6 C5 122.06(19) . . ?
C7 C6 H6 119.0 . . ?
C6 C7 C8 121.40(19) . . ?
O1 C7 C6 117.52(18) . . ?
O1 C7 C8 121.06(19) . . ?
C7 C8 C11 122.99(19) . . ?
C9 C8 C7 115.94(19) . . ?
C9 C8 C11 121.07(19) . . ?
C8 C9 H9 118.2 . . ?
C10 C9 C8 123.51(19) . . ?
C10 C9 H9 118.2 . . ?
C5 C10 H10 119.8 . . ?
C9 C10 C5 120.39(19) . . ?
C9 C10 H10 119.8 . . ?
C8 C11 H11 119.0 . . ?
N2 C11 C8 122.01(19) . . ?
N2 C11 H11 119.0 . . ?
N3 C12 C13 113.91(19) . . ?
O2 C12 C13 123.0(2) . . ?
O2 C12 N3 123.1(2) . . ?
C12 C13 H13 118.3 . . ?
C14 C13 C12 123.5(2) . . ?
C14 C13 H13 118.3 . . ?
C13 C14 H14 117.5 . . ?
C13 C14 C15 125.0(2) . . ?
C15 C14 H14 117.5 . . ?
C14 C15 H15 116.9 . . ?
C16 C15 C14 126.1(2) . . ?
C16 C15 H15 116.9 . . ?
C15 C16 H16 116.3 . . ?
C15 C16 C17 127.3(2) . . ?
C17 C16 H16 116.3 . . ?
C18 C17 C16 121.41(19) . . ?
C22 C17 C16 119.97(19) . . ?
C22 C17 C18 118.61(19) . . ?
C17 C18 H18 121.2 . . ?
C19 C18 C17 117.53(19) . . ?
C19 C18 H18 121.2 . . ?
C18 C19 C20 122.9(2) . . ?
C18 C19 O3 127.51(19) . . ?
O3 C19 C20 109.50(19) . . ?
C21 C20 C19 121.1(2) . . ?
C21 C20 O4 129.1(2) . . ?
O4 C20 C19 109.67(19) . . ?
C20 C21 H21 121.6 . . ?
C20 C21 C22 116.8(2) . . ?
C22 C21 H21 121.6 . . ?
C17 C22 H22 118.5 . . ?
C21 C22 C17 122.9(2) . . ?
C21 C22 H22 118.5 . . ?
H23A C23 H23B 108.4 . . ?
O3 C23 H23A 110.0 . . ?
O3 C23 H23B 110.0 . . ?
O3 C23 O4 108.40(18) . . ?
O4 C23 H23A 110.0 . . ?
O4 C23 H23B 110.0 . . ?
H24A C24 H24B 109.5 . . ?
H24A C24 H24C 109.5 . . ?
H24B C24 H24C 109.5 . . ?
O5 C24 H24A 109.5 . . ?
O5 C24 H24B 109.5 . . ?
O5 C24 H24C 109.5 . . ?
C11 N2 N3 116.77(18) . . ?
C4 N1 C2 115.57(17) . . ?
C5 N1 C2 121.65(16) . . ?
C5 N1 C4 122.49(17) . . ?
C12 N3 N2 121.11(18) . . ?
C12 N3 H3 119.4 . . ?
N2 N3 H3 119.4 . . ?
C7 O1 H1 109.5 . . ?
C19 O3 C23 105.55(17) . . ?
C20 O4 C23 105.52(17) . . ?
C24 O5 H5 109.5 . . ?

loop_
_geom_hbond_atom_site_label_D
_geom_hbond_atom_site_label_H
_geom_hbond_atom_site_label_A
_geom_hbond_distance_DH
_geom_hbond_distance_HA
_geom_hbond_distance_DA
_geom_hbond_angle_DHA
_geom_hbond_site_symmetry_A
N3 H3 O5 0.86 2.01 2.861(3) 169.7 .
O1 H1 N2 0.82 1.90 2.628(2) 146.7 .
O5 H5 O2 0.82 1.91 2.729(2) 174.0 2_645

loop_
_geom_torsion_atom_site_label_1
_geom_torsion_atom_site_label_2
_geom_torsion_atom_site_label_3
_geom_torsion_atom_site_label_4
_geom_torsion
_geom_torsion_site_symmetry_1
_geom_torsion_site_symmetry_2
_geom_torsion_site_symmetry_3
_geom_torsion_site_symmetry_4
_geom_torsion_publ_flag
C1 C2 N1 C4 -84.4(2) . . . . ?
C1 C2 N1 C5 89.6(2) . . . . ?
C3 C4 N1 C2 -87.0(2) . . . . ?
C3 C4 N1 C5 99.1(2) . . . . ?
C5 C6 C7 C8 -1.1(3) . . . . ?
C5 C6 C7 O1 177.69(18) . . . . ?
C6 C5 C10 C9 0.0(3) . . . . ?
C6 C5 N1 C2 -9.2(3) . . . . ?
C6 C5 N1 C4 164.3(2) . . . . ?
C6 C7 C8 C9 0.4(3) . . . . ?
C6 C7 C8 C11 -179.58(18) . . . . ?
C7 C8 C9 C10 0.4(3) . . . . ?
C7 C8 C11 N2 -2.4(3) . . . . ?
C8 C9 C10 C5 -0.6(3) . . . . ?
C8 C11 N2 N3 177.17(16) . . . . ?
C9 C8 C11 N2 177.55(18) . . . . ?
C10 C5 C6 C7 0.8(3) . . . . ?
C10 C5 N1 C2 170.48(19) . . . . ?
C10 C5 N1 C4 -16.0(3) . . . . ?
C11 C8 C9 C10 -179.60(18) . . . . ?
C11 N2 N3 C12 175.46(17) . . . . ?
C12 C13 C14 C15 179.44(18) . . . . ?
C13 C12 N3 N2 179.10(15) . . . . ?
C13 C14 C15 C16 -174.7(2) . . . . ?
C14 C15 C16 C17 179.45(18) . . . . ?
C15 C16 C17 C18 -3.5(3) . . . . ?
C15 C16 C17 C22 175.7(2) . . . . ?
C16 C17 C18 C19 177.20(18) . . . . ?
C16 C17 C22 C21 -177.58(18) . . . . ?
C17 C18 C19 C20 0.9(3) . . . . ?
C17 C18 C19 O3 178.3(2) . . . . ?
C18 C17 C22 C21 1.7(3) . . . . ?
C18 C19 C20 C21 0.8(3) . . . . ?
C18 C19 C20 O4 178.21(18) . . . . ?
C18 C19 O3 C23 174.9(2) . . . . ?
C19 C20 C21 C22 -1.2(3) . . . . ?
C19 C20 O4 C23 6.7(2) . . . . ?
C20 C19 O3 C23 -7.3(2) . . . . ?
C20 C21 C22 C17 0.0(3) . . . . ?
C21 C20 O4 C23 -176.1(2) . . . . ?
C22 C17 C18 C19 -2.0(3) . . . . ?
N1 C5 C6 C7 -179.45(18) . . . . ?
N1 C5 C10 C9 -179.74(18) . . . . ?
N3 C12 C13 C14 -171.99(18) . . . . ?
O1 C7 C8 C9 -178.26(18) . . . . ?
O1 C7 C8 C11 1.7(3) . . . . ?
O2 C12 C13 C14 8.0(3) . . . . ?
O2 C12 N3 N2 -0.9(3) . . . . ?
O3 C19 C20 C21 -177.1(2) . . . . ?
O3 C19 C20 O4 0.4(2) . . . . ?
O3 C23 O4 C20 -11.3(3) . . . . ?
O4 C20 C21 C22 -178.1(2) . . . . ?
O4 C23 O3 C19 11.5(3) . . . . ?

_iucr_refine_instructions_details 
; 
  
    mo_190327e_0m.res created by SHELXL-2014/7 
  
TITL mo_190327e_0m in P21/c #14 
REM TRY 35 FINAL CC 84.21 TIME 9 SECS 
REM Fragments: 35 
REM reset to P21/c #14 
CELL 0.71073 11.2981 13.3976 15.6782 90 107.247 90 
ZERR 4 0.0028 0.0032 0.0038 0 0.004 0 
LATT 1 
SYMM -X,0.5+Y,0.5-Z 
SFAC C H N O 
UNIT 96 116 12 20 
EQIV $1 1-X,-0.5+Y,0.5-Z 
  
L.S. 4 
PLAN  30 
SIZE 0.15 0.15 0.1 
TEMP 23(2) 
HTAB N3 O5 
HTAB O1 N2 
HTAB O5 O2_$1 
BOND $H 
HTAB 
CONF 
fmap 2 
acta 
REM <olex2.extras> 
REM <HklSrc "%.\\mo_190327e_0m.hkl"> 
REM </olex2.extras> 
  
WGHT    0.071900    0.052300 
EXTI    0.003924 
FVAR       0.08698 
C1    1    0.095260    0.398247   -0.319837    11.00000    0.07008    0.06508 = 
         0.06162    0.00037    0.02596   -0.00509 
AFIX 137 
H1A   2    0.122478    0.367305   -0.365976    11.00000   -1.50000 
H1B   2    0.166005    0.415943   -0.270808    11.00000   -1.50000 
H1C   2    0.048561    0.457252   -0.343008    11.00000   -1.50000 
AFIX   0 
C2    1    0.015453    0.327011   -0.288262    11.00000    0.05239    0.05159 = 
         0.04575   -0.00117    0.01204    0.00185 
AFIX  23 
H2A   2   -0.012786    0.359331   -0.242456    11.00000   -1.20000 
H2B   2   -0.057059    0.311260   -0.337757    11.00000   -1.20000 
AFIX   0 
C3    1   -0.033213    0.091821   -0.339954    11.00000    0.10488    0.05685 = 
         0.07479   -0.00663    0.02789   -0.01539 
AFIX 137 
H3A   2   -0.026168    0.041928   -0.382130    11.00000   -1.50000 
H3B   2   -0.106118    0.131244   -0.365371    11.00000   -1.50000 
H3C   2   -0.039145    0.059991   -0.286515    11.00000   -1.50000 
AFIX   0 
C4    1    0.078377    0.157567   -0.317954    11.00000    0.07129    0.05119 = 
         0.04601   -0.00603    0.01430    0.00493 
AFIX  23 
H4A   2    0.151773    0.116555   -0.295345    11.00000   -1.20000 
H4B   2    0.083425    0.189405   -0.372333    11.00000   -1.20000 
AFIX   0 
C5    1    0.142596    0.224837   -0.164207    11.00000    0.04854    0.04293 = 
         0.04553    0.00008    0.01585    0.00228 
C6    1    0.166315    0.307316   -0.106521    11.00000    0.06412    0.04010 = 
         0.04745    0.00315    0.01776    0.00609 
AFIX  43 
H6    2    0.136739    0.369688   -0.129072    11.00000   -1.20000 
AFIX   0 
C7    1    0.231464    0.298905   -0.018296    11.00000    0.05231    0.04227 = 
         0.04511   -0.00291    0.01898    0.00009 
C8    1    0.276561    0.206269    0.019688    11.00000    0.04268    0.04851 = 
         0.04456    0.00075    0.01714    0.00328 
C9    1    0.251386    0.124846   -0.038155    11.00000    0.05443    0.04329 = 
         0.05163    0.00384    0.01409    0.00743 
AFIX  43 
H9    2    0.279446    0.062292   -0.015182    11.00000   -1.20000 
AFIX   0 
C10   1    0.187969    0.131929   -0.126429    11.00000    0.06106    0.04066 = 
         0.05374   -0.00576    0.01440    0.00439 
AFIX  43 
H10   2    0.174489    0.075075   -0.162053    11.00000   -1.20000 
AFIX   0 
C11   1    0.344190    0.194489    0.111580    11.00000    0.04736    0.05266 = 
         0.04829    0.00231    0.01927    0.00552 
AFIX  43 
H11   2    0.368914    0.130840    0.133320    11.00000   -1.20000 
AFIX   0 
C12   1    0.472537    0.321105    0.312549    11.00000    0.04679    0.04637 = 
         0.04744    0.00270    0.01862    0.00524 
C13   1    0.533053    0.285596    0.402951    11.00000    0.05182    0.04404 = 
         0.05071    0.00387    0.01265    0.00395 
AFIX  43 
H13   2    0.548896    0.217628    0.411457    11.00000   -1.20000 
AFIX   0 
C14   1    0.566673    0.345100    0.473650    11.00000    0.04889    0.04524 = 
         0.05196    0.00406    0.01682    0.00053 
AFIX  43 
H14   2    0.551027    0.412994    0.464254    11.00000   -1.20000 
AFIX   0 
C15   1    0.624938    0.312981    0.562914    11.00000    0.04972    0.04953 = 
         0.05144    0.00064    0.01251   -0.00015 
AFIX  43 
H15   2    0.646650    0.245932    0.571087    11.00000   -1.20000 
AFIX   0 
C16   1    0.651114    0.369774    0.635457    11.00000    0.04587    0.04274 = 
         0.05430    0.00216    0.01336    0.00000 
AFIX  43 
H16   2    0.629726    0.436829    0.626573    11.00000   -1.20000 
AFIX   0 
C17   1    0.709343    0.339065    0.727086    11.00000    0.03969    0.04367 = 
         0.05237   -0.00138    0.01477   -0.00345 
C18   1    0.739490    0.238940    0.749139    11.00000    0.05510    0.04593 = 
         0.04664   -0.01073    0.01090    0.00034 
AFIX  43 
H18   2    0.719695    0.189130    0.705905    11.00000   -1.20000 
AFIX   0 
C19   1    0.798344    0.217493    0.835495    11.00000    0.05416    0.04383 = 
         0.05203   -0.00087    0.01372    0.00579 
C20   1    0.827686    0.288807    0.901491    11.00000    0.05412    0.05931 = 
         0.04129   -0.00134    0.01141   -0.00153 
C21   1    0.797182    0.385880    0.883032    11.00000    0.07024    0.04846 = 
         0.05369   -0.01169    0.01653   -0.00595 
AFIX  43 
H21   2    0.815381    0.434321    0.927519    11.00000   -1.20000 
AFIX   0 
C22   1    0.737639    0.409493    0.794792    11.00000    0.05553    0.04241 = 
         0.05549   -0.00283    0.01702   -0.00131 
AFIX  43 
H22   2    0.715633    0.475623    0.780301    11.00000   -1.20000 
AFIX   0 
C23   1    0.900913    0.143581    0.962277    11.00000    0.08895    0.07205 = 
         0.05296    0.00583    0.01159    0.01726 
AFIX  23 
H23A  2    0.988313    0.130513    0.971730    11.00000   -1.20000 
H23B  2    0.871757    0.099960    1.001166    11.00000   -1.20000 
AFIX   0 
  
C24   1    0.433945    0.004643    0.378437    11.00000    0.14950    0.07376 = 
         0.08652    0.00577    0.04785    0.00567 
AFIX 137 
H24A  2    0.390227   -0.057763    0.368745    11.00000   -1.50000 
H24B  2    0.390922    0.051342    0.405023    11.00000   -1.50000 
H24C  2    0.516239   -0.005493    0.417620    11.00000   -1.50000 
AFIX   0 
  
N2    3    0.371986    0.268974    0.165195    11.00000    0.05074    0.05607 = 
         0.04225    0.00167    0.01552    0.00485 
N1    3    0.078282    0.234473   -0.252345    11.00000    0.06672    0.04424 = 
         0.04364   -0.00343    0.01025    0.00808 
N3    3    0.432353    0.248019    0.252843    11.00000    0.05607    0.04567 = 
         0.04383    0.00497    0.01293    0.00615 
AFIX  43 
H3    2    0.444622    0.186841    0.269766    11.00000   -1.20000 
AFIX   0 
O1    4    0.253254    0.383667    0.031147    11.00000    0.09406    0.04597 = 
         0.04762   -0.00683    0.01561    0.00268 
AFIX 147 
H1    2    0.292720    0.370192    0.082767    11.00000   -1.50000 
AFIX   0 
O2    4    0.459735    0.409818    0.293189    11.00000    0.08470    0.04440 = 
         0.05886    0.00874    0.02260    0.00606 
O3    4    0.833830    0.125336    0.872300    11.00000    0.11173    0.05137 = 
         0.05750    0.00119    0.00430    0.02094 
O4    4    0.883249    0.244632    0.982047    11.00000    0.09330    0.06731 = 
         0.04680   -0.00118    0.00710    0.00754 
  
O5    4    0.440223    0.041121    0.299279    11.00000    0.12889    0.05773 = 
         0.08916    0.00920    0.05112    0.02174 
AFIX 147 
H5    2    0.472760   -0.000377    0.274981    11.00000   -1.50000 
AFIX   0 
HKLF 4 
  
REM  mo_190327e_0m in P21/c #14 
REM R1 =  0.0475 for    2716 Fo > 4sig(Fo)  and  0.0948 for all    4630 data 
REM    295 parameters refined using      0 restraints 
  
END 
  
WGHT      0.0719      0.0523 
  
REM Instructions for potential hydrogen bonds 
HTAB N3 O5 
HTAB O1 N2 
HTAB O5 O2_$1 
  
REM Highest difference peak  0.257,  deepest hole -0.164,  1-sigma level  0.039 
Q1    1   0.5130  0.0390  0.3447  11.00000  0.05    0.26 
Q2    1   0.4779 -0.0665  0.3936  11.00000  0.05    0.21 
Q3    1   0.2961 -0.0158  0.3422  11.00000  0.05    0.16 
Q4    1   0.2415  0.2924 -0.0791  11.00000  0.05    0.15 
Q5    1   0.3651  0.3314  0.1355  11.00000  0.05    0.14 
Q6    1  -0.0738  0.3646 -0.2686  11.00000  0.05    0.14 
Q7    1   0.6852  0.4863  0.6524  11.00000  0.05    0.13 
Q8    1   0.2826  0.2493 -0.0075  11.00000  0.05    0.13 
Q9    1   0.5605  0.0619  0.4170  11.00000  0.05    0.13 
Q10   1   0.9581  0.3386  1.0061  11.00000  0.05    0.13 
Q11   1   0.3173  0.3222  0.1496  11.00000  0.05    0.13 
Q12   1  -0.0176  0.4662 -0.3592  11.00000  0.05    0.13 
Q13   1   0.4459  0.2087  0.2609  11.00000  0.05    0.13 
Q14   1   0.6849  0.2865  0.7254  11.00000  0.05    0.13 
Q15   1   0.2609  0.0347  0.0599  11.00000  0.05    0.12 
Q16   1   0.2379  0.1292 -0.2899  11.00000  0.05    0.12 
Q17   1   0.1427  0.1742 -0.1296  11.00000  0.05    0.12 
Q18   1   0.1516  0.2496 -0.2218  11.00000  0.05    0.12 
Q19   1   0.7153  0.3443  0.6781  11.00000  0.05    0.12 
Q20   1   0.8500  0.0585  0.8484  11.00000  0.05    0.12 
Q21   1   0.9938  0.3736  0.9993  11.00000  0.05    0.12 
Q22   1   0.2569  0.1442 -0.0876  11.00000  0.05    0.12 
Q23   1   0.1872  0.2726 -0.1403  11.00000  0.05    0.12 
Q24   1   0.1203  0.3247 -0.2975  11.00000  0.05    0.12 
Q25   1   0.0590  0.0130 -0.3707  11.00000  0.05    0.12 
Q26   1   0.2618  0.2188  0.0683  11.00000  0.05    0.12 
Q27   1   0.5864  0.3281  0.4169  11.00000  0.05    0.12 
Q28   1   0.1745  0.1349 -0.0723  11.00000  0.05    0.12 
Q29   1   0.4425  0.4803  0.2657  11.00000  0.05    0.12 
Q30   1   0.4537  0.1604  0.1005  11.00000  0.05    0.12 
  
  REM The information below was added by Olex2. 
  REM 
  REM R1 = 0.0475 for 2716 Fo > 4sig(Fo) and 0.0948 for all 18012 data 
  REM n/a parameters refined using n/a restraints 
  REM Highest difference peak 0.26, deepest hole -0.16 
  REM Mean Shift 0, Max Shift 0.001. 
  
  REM +++ Tabular Listing of Refinement Information +++ 
  REM R1_all = 0.0948 
  REM R1_gt = 0.0475 
  REM wR_ref = 0.1535 
  REM GOOF = 1.037 
  REM Shift_max = 0.001 
  REM Shift_mean = 0 
  REM Reflections_all = 18012 
  REM Reflections_gt = 2716 
  REM Parameters = n/a 
  REM Hole = -0.16 
  REM Peak = 0.26 
  REM Flack = n/a 
  
  
;
_olex2_submission_special_instructions 'No special instructions were received'
####################################################################### 
# 
# This file contains crystal structure data downloaded from the 
# Cambridge Structural Database (CSD) hosted by the Cambridge 
# Crystallographic Data Centre (CCDC).
# 
# Full information about CCDC data access policies and citation 
# guidelines are available at http://www.ccdc.cam.ac.uk/access/V1 
# 
# Audit and citation data items may have been added by the CCDC. 
# Please retain this information to preserve the provenance of 
# this file and to allow appropriate attribution of the data. 
# 
#######################################################################

data_mo_190508e_0m
_database_code_depnum_ccdc_archive 'CCDC 1984255'
loop_
_audit_author_name
_audit_author_address
'Ahmed Tantawy'
;Huazhong agriculture university
China
;
_audit_update_record             
;
2020-02-15 deposited with the CCDC.	2021-06-24 downloaded from the CCDC.
;
_audit_creation_date             2019-05-14
_audit_creation_method           
;
Olex2 1.2
(compiled 2018.05.29 svn.r3508 for OlexSys, GUI svn.r5506)
;
_chemical_name_common            ?
_chemical_name_systematic        
;
 ? 
;
_chemical_formula_moiety         'C25 H18 F2 N2 O3'
_chemical_formula_sum            'C25 H18 F2 N2 O3'
_chemical_formula_weight         432.41
_chemical_melting_point          ?
loop_
_atom_type_symbol
_atom_type_description
_atom_type_scat_dispersion_real
_atom_type_scat_dispersion_imag
_atom_type_scat_source
C C 0.0033 0.0016 'International Tables Vol C Tables 4.2.6.8 and 6.1.1.4'
H H 0.0000 0.0000 'International Tables Vol C Tables 4.2.6.8 and 6.1.1.4'
F F 0.0171 0.0103 'International Tables Vol C Tables 4.2.6.8 and 6.1.1.4'
N N 0.0061 0.0033 'International Tables Vol C Tables 4.2.6.8 and 6.1.1.4'
O O 0.0106 0.0060 'International Tables Vol C Tables 4.2.6.8 and 6.1.1.4'

_space_group_crystal_system      triclinic
_space_group_IT_number           2
_space_group_name_H-M_alt        'P -1'
_space_group_name_Hall           '-P 1'
loop_
_space_group_symop_id
_space_group_symop_operation_xyz
1 'x, y, z'
2 '-x, -y, -z'

_cell_length_a                   5.329(3)
_cell_length_b                   10.708(5)
_cell_length_c                   15.496(7)
_cell_angle_alpha                83.878(9)
_cell_angle_beta                 87.608(9)
_cell_angle_gamma                82.240(9)
_cell_volume                     870.8(7)
_cell_formula_units_Z            2
_cell_measurement_reflns_used    1164
_cell_measurement_temperature    296(2)
_cell_measurement_theta_max      25.25
_cell_measurement_theta_min      2.64
_exptl_absorpt_coefficient_mu    0.124
_exptl_absorpt_correction_T_max  0.7460
_exptl_absorpt_correction_T_min  0.5798
_exptl_absorpt_correction_type   none
_exptl_absorpt_process_details   
;
SADABS-2008/1 (Bruker,2008) was used for absorption correction.
wR2(int) was 0.1408 before and 0.0550 after correction.
The Ratio of minimum to maximum transmission is 0.7772.
The \l/2 correction factor is 0.0015.
;
_exptl_crystal_colour            ?
_exptl_crystal_density_diffrn    1.649
_exptl_crystal_density_meas      .
_exptl_crystal_density_method    'not measured'
_exptl_crystal_description       ?
_exptl_crystal_F_000             448
_exptl_crystal_size_max          ?
_exptl_crystal_size_mid          ?
_exptl_crystal_size_min          ?
_exptl_special_details           
;
 ? 
;
_diffrn_reflns_av_R_equivalents  0.0520
_diffrn_reflns_av_unetI/netI     0.0793
_diffrn_reflns_limit_h_max       6
_diffrn_reflns_limit_h_min       -6
_diffrn_reflns_limit_k_max       12
_diffrn_reflns_limit_k_min       -12
_diffrn_reflns_limit_l_max       18
_diffrn_reflns_limit_l_min       -17
_diffrn_reflns_number            6085
_diffrn_reflns_theta_full        25.00
_diffrn_reflns_theta_max         25.00
_diffrn_reflns_theta_min         2.23
_diffrn_ambient_temperature      296.15
_diffrn_detector_area_resol_mean ?
_diffrn_measured_fraction_theta_full 0.990
_diffrn_measured_fraction_theta_max 0.990
_diffrn_measurement_device_type  'Bruker APEX-II CCD'
_diffrn_measurement_method       '\f and \w scans'
_diffrn_radiation_monochromator  graphite
_diffrn_radiation_type           MoK\a
_diffrn_radiation_wavelength     0.71073
_diffrn_source                   'fine-focus sealed tube'
_diffrn_standards_decay_%        ?
_diffrn_standards_interval_count ?
_diffrn_standards_interval_time  ?
_diffrn_standards_number         0
_reflns_number_gt                1879
_reflns_number_total             3045
_reflns_threshold_expression     >2sigma(I)
_computing_cell_refinement       'SAINT v7.68A (Bruker, 2009)'
_computing_data_collection       ?
_computing_data_reduction        'SAINT v7.68A (Bruker, 2009)'
_computing_molecular_graphics    'Olex2 (Dolomanov et al., 2009)'
_computing_publication_material  'Olex2 (Dolomanov et al., 2009)'
_computing_structure_refinement  'XH (Sheldrick, 2008)'
_computing_structure_solution    'XM (Sheldrick, 2008)'
_refine_diff_density_max         0.241
_refine_diff_density_min         -0.241
_refine_diff_density_rms         0.066
_refine_ls_extinction_coef       0.243(19)
_refine_ls_extinction_expression Fc^*^=kFc[1+0.001xFc^2^\l^3^/sin(2\q)]^-1/4^
_refine_ls_extinction_method     SHELXL
_refine_ls_goodness_of_fit_ref   1.052
_refine_ls_hydrogen_treatment    constr
_refine_ls_matrix_type           full
_refine_ls_number_parameters     290
_refine_ls_number_reflns         3045
_refine_ls_number_restraints     0
_refine_ls_R_factor_all          0.0965
_refine_ls_R_factor_gt           0.0623
_refine_ls_restrained_S_all      1.052
_refine_ls_shift/su_max          0.000
_refine_ls_shift/su_mean         0.000
_refine_ls_structure_factor_coef Fsqd
_refine_ls_weighting_details     
'calc w=1/[\s^2^(Fo^2^)+(0.1019P)^2^+0.0000P] where P=(Fo^2^+2Fc^2^)/3'
_refine_ls_weighting_scheme      calc
_refine_ls_wR_factor_gt          0.1690
_refine_ls_wR_factor_ref         0.1941
_refine_special_details          
;
 Refinement of F^2^ against ALL reflections.  The weighted R-factor wR and 
 goodness of fit S are based on F^2^, conventional R-factors R are based 
 on F, with F set to zero for negative F^2^. The threshold expression of 
 F^2^ > 2sigma(F^2^) is used only for calculating R-factors(gt) etc. and is 
 not relevant to the choice of reflections for refinement.  R-factors based 
 on F^2^ are statistically about twice as large as those based on F, and R- 
 factors based on ALL data will be even larger. 
;
_olex2_refinement_description    
;
1. Fixed Uiso
 At 1.2 times of:
  All C(H) groups, All C(H,H) groups, All N(H) groups
2.a Secondary CH2 refined with riding coordinates:
 C25(H25A,H25B)
2.b Aromatic/amide H refined with riding coordinates:
 C2(H2), C3(H3), C5(H5), C6(H6), C9(H9), C10(H10), C12(H12), C13(H13),
 C15(H15), C16(H16), C17(H17), C18(H18), C20(H20), C21(H21), C24(H24), N2(H2A)
;
_atom_sites_solution_hydrogens   geom
_atom_sites_solution_primary     dual
_atom_sites_solution_secondary   difmap
loop_
_atom_site_label
_atom_site_type_symbol
_atom_site_fract_x
_atom_site_fract_y
_atom_site_fract_z
_atom_site_U_iso_or_equiv
_atom_site_adp_type
_atom_site_occupancy
_atom_site_calc_flag
_atom_site_disorder_assembly
_atom_site_disorder_group
_atom_site_refinement_flags_posn
C1 C 1.4016(6) 1.1771(3) 0.10693(19) 0.0407(7) Uani 1 d . . .
C2 C 1.2191(7) 1.2696(4) 0.1081(3) 0.0732(11) Uani 1 d . . .
H2 H 1.0963 1.2685 0.1525 0.088 Uiso 1 calc . . R
C3 C 1.2059(9) 1.3641(4) 0.0477(3) 0.0858(14) Uani 1 d . . .
H3 H 1.0736 1.4303 0.0483 0.103 Uiso 1 calc . . R
C4 C 1.3740(8) 1.3650(3) -0.0118(2) 0.0552(9) Uani 1 d . . .
C5 C 1.5558(7) 1.2776(3) -0.0149(2) 0.0554(9) Uani 1 d . . .
H5 H 1.6780 1.2805 -0.0594 0.066 Uiso 1 calc . . R
C6 C 1.5694(6) 1.1834(3) 0.0452(2) 0.0516(9) Uani 1 d . . .
H6 H 1.7041 1.1186 0.0436 0.062 Uiso 1 calc . . R
C7 C 1.4151(6) 1.0794(3) 0.17370(19) 0.0415(7) Uani 1 d . . .
C8 C 1.5704(6) 1.0839(3) 0.24312(18) 0.0416(7) Uani 1 d . . .
C9 C 1.7148(7) 1.1717(3) 0.2423(2) 0.0541(9) Uani 1 d . . .
H9 H 1.7105 1.2339 0.1954 0.065 Uiso 1 calc . . R
C10 C 1.8653(7) 1.1751(3) 0.3052(2) 0.0617(10) Uani 1 d . . .
H10 H 1.9717 1.2375 0.3032 0.074 Uiso 1 calc . . R
C11 C 1.8644(7) 1.0920(3) 0.3693(2) 0.0551(9) Uani 1 d . . .
C12 C 1.7235(8) 1.0047(3) 0.3753(2) 0.0644(10) Uani 1 d . . .
H12 H 1.7252 0.9457 0.4239 0.077 Uiso 1 calc . . R
C13 C 1.5766(7) 1.0008(3) 0.3109(2) 0.0619(10) Uani 1 d . . .
H13 H 1.4734 0.9369 0.3134 0.074 Uiso 1 calc . . R
C14 C 1.0006(6) 0.9002(3) 0.1170(2) 0.0439(8) Uani 1 d . . .
C15 C 0.9935(6) 0.8180(3) 0.1904(2) 0.0496(8) Uani 1 d . . .
H15 H 1.1064 0.8202 0.2343 0.060 Uiso 1 calc . . R
C16 C 0.8390(6) 0.7406(3) 0.19962(19) 0.0489(8) Uani 1 d . . .
H16 H 0.7292 0.7416 0.1544 0.059 Uiso 1 calc . . R
C17 C 0.8146(7) 0.6551(3) 0.2688(2) 0.0533(9) Uani 1 d . . .
H17 H 0.9252 0.6512 0.3141 0.064 Uiso 1 calc . . R
C18 C 0.6510(7) 0.5804(3) 0.2754(2) 0.0532(9) Uani 1 d . . .
H18 H 0.5423 0.5871 0.2293 0.064 Uiso 1 calc . . R
C19 C 0.6132(6) 0.4899(3) 0.3428(2) 0.0475(8) Uani 1 d . . .
C20 C 0.4224(7) 0.4250(3) 0.3409(2) 0.0580(9) Uani 1 d . . .
H20 H 0.3173 0.4408 0.2935 0.070 Uiso 1 calc . . R
C21 C 0.3747(7) 0.3391(3) 0.4031(2) 0.0611(10) Uani 1 d . . .
H21 H 0.2365 0.2949 0.4016 0.073 Uiso 1 calc . . R
C22 C 0.5250(7) 0.3185(3) 0.4656(2) 0.0515(8) Uani 1 d . . .
C23 C 0.7143(6) 0.3808(3) 0.4692(2) 0.0458(8) Uani 1 d . . .
C24 C 0.7640(6) 0.4666(3) 0.4098(2) 0.0486(8) Uani 1 d . . .
H24 H 0.9009 0.5111 0.4135 0.058 Uiso 1 calc . . R
C25 C 0.7211(8) 0.2478(4) 0.5787(2) 0.0635(10) Uani 1 d . . .
H25A H 0.6692 0.2658 0.6374 0.076 Uiso 1 calc . . R
H25B H 0.8356 0.1690 0.5820 0.076 Uiso 1 calc . . R
F1 F 1.3590(5) 1.45741(18) -0.07088(13) 0.0810(8) Uani 1 d . . .
F2 F 2.0110(5) 1.0967(2) 0.43265(14) 0.0845(8) Uani 1 d . . .
N1 N 1.2936(5) 0.9909(2) 0.17772(15) 0.0431(7) Uani 1 d . . .
N2 N 1.1498(5) 0.9847(2) 0.11339(16) 0.0455(7) Uani 1 d . . .
H2A H 1.1547 1.0380 0.0679 0.055 Uiso 1 calc . . R
O1 O 0.8772(4) 0.89714(19) 0.05775(14) 0.0528(7) Uani 1 d . . .
O2 O 0.5183(5) 0.2373(2) 0.53343(16) 0.0689(8) Uani 1 d . . .
O3 O 0.8369(5) 0.3411(2) 0.53941(15) 0.0658(8) Uani 1 d . . .

loop_
_atom_site_aniso_label
_atom_site_aniso_U_11
_atom_site_aniso_U_22
_atom_site_aniso_U_33
_atom_site_aniso_U_23
_atom_site_aniso_U_13
_atom_site_aniso_U_12
C1 0.0410(17) 0.0370(16) 0.0450(18) 0.0008(13) -0.0062(15) -0.0111(13)
C2 0.060(2) 0.076(3) 0.072(3) 0.022(2) 0.017(2) 0.005(2)
C3 0.083(3) 0.066(3) 0.091(3) 0.025(2) 0.012(3) 0.022(2)
C4 0.076(3) 0.0404(19) 0.048(2) 0.0127(15) -0.0087(19) -0.0138(18)
C5 0.068(2) 0.060(2) 0.0370(18) 0.0037(16) 0.0068(17) -0.0162(18)
C6 0.057(2) 0.052(2) 0.0431(19) 0.0038(15) 0.0033(16) -0.0034(15)
C7 0.0448(18) 0.0409(17) 0.0402(17) -0.0023(13) -0.0005(14) -0.0119(14)
C8 0.0452(18) 0.0444(17) 0.0355(17) -0.0007(13) -0.0037(14) -0.0095(14)
C9 0.063(2) 0.061(2) 0.0412(18) 0.0060(15) -0.0054(16) -0.0274(17)
C10 0.073(2) 0.076(2) 0.043(2) 0.0026(18) -0.0077(18) -0.039(2)
C11 0.061(2) 0.067(2) 0.0395(19) -0.0025(16) -0.0120(16) -0.0170(18)
C12 0.080(3) 0.068(2) 0.047(2) 0.0121(17) -0.0176(19) -0.027(2)
C13 0.078(3) 0.058(2) 0.053(2) 0.0104(17) -0.0145(19) -0.0298(18)
C14 0.0541(19) 0.0417(17) 0.0376(17) 0.0008(14) -0.0044(15) -0.0159(15)
C15 0.062(2) 0.0474(18) 0.0412(18) 0.0065(14) -0.0095(16) -0.0205(16)
C16 0.060(2) 0.0534(19) 0.0340(17) 0.0070(14) -0.0037(15) -0.0186(16)
C17 0.067(2) 0.054(2) 0.0417(19) 0.0050(15) -0.0030(16) -0.0260(17)
C18 0.062(2) 0.0509(19) 0.0475(19) 0.0053(15) -0.0058(17) -0.0177(16)
C19 0.054(2) 0.0481(18) 0.0419(18) 0.0010(14) -0.0006(15) -0.0162(15)
C20 0.057(2) 0.058(2) 0.061(2) 0.0094(17) -0.0142(18) -0.0247(17)
C21 0.058(2) 0.059(2) 0.070(2) 0.0103(18) -0.003(2) -0.0318(17)
C22 0.055(2) 0.0502(19) 0.049(2) 0.0080(15) 0.0033(17) -0.0184(16)
C23 0.053(2) 0.0471(18) 0.0385(18) 0.0025(14) -0.0028(15) -0.0167(15)
C24 0.053(2) 0.0504(19) 0.0453(18) 0.0017(15) 0.0014(16) -0.0225(15)
C25 0.074(3) 0.064(2) 0.052(2) 0.0151(17) -0.0040(19) -0.0245(19)
F1 0.121(2) 0.0546(13) 0.0639(14) 0.0206(10) -0.0133(13) -0.0150(12)
F2 0.1015(18) 0.1032(17) 0.0561(13) 0.0090(11) -0.0329(13) -0.0437(14)
N1 0.0477(15) 0.0477(15) 0.0354(14) -0.0006(11) -0.0044(12) -0.0133(12)
N2 0.0515(16) 0.0497(15) 0.0364(14) 0.0071(11) -0.0094(12) -0.0178(12)
O1 0.0650(15) 0.0555(14) 0.0407(13) 0.0101(10) -0.0116(11) -0.0272(11)
O2 0.0796(18) 0.0665(16) 0.0617(16) 0.0218(12) -0.0032(14) -0.0356(13)
O3 0.0807(18) 0.0701(16) 0.0490(14) 0.0202(11) -0.0140(13) -0.0355(13)

_geom_special_details            
;
 All esds (except the esd in the dihedral angle between two l.s. planes) 
 are estimated using the full covariance matrix.  The cell esds are taken 
 into account individually in the estimation of esds in distances, angles 
 and torsion angles; correlations between esds in cell parameters are only 
 used when they are defined by crystal symmetry.  An approximate (isotropic) 
 treatment of cell esds is used for estimating esds involving l.s. planes. 
;
loop_
_geom_bond_atom_site_label_1
_geom_bond_atom_site_label_2
_geom_bond_distance
_geom_bond_site_symmetry_2
_geom_bond_publ_flag
C1 C2 1.292(5) . ?
C1 C6 1.285(4) . ?
C1 C7 1.388(4) . ?
C2 C3 1.301(5) . ?
C3 C4 1.258(5) . ?
C4 C5 1.256(5) . ?
C4 F1 1.271(3) . ?
C5 C6 1.294(4) . ?
C7 C8 1.393(4) . ?
C7 N1 1.212(4) . ?
C8 C9 1.292(4) . ?
C8 C13 1.301(4) . ?
C9 C10 1.295(4) . ?
C10 C11 1.262(5) . ?
C11 C12 1.269(5) . ?
C11 F2 1.289(3) . ?
C12 C13 1.301(4) . ?
C14 C15 1.365(4) . ?
C14 N2 1.279(4) . ?
C14 O1 1.157(3) . ?
C15 C16 1.239(4) . ?
C16 C17 1.347(4) . ?
C17 C18 1.254(4) . ?
C18 C19 1.374(4) . ?
C19 C20 1.310(4) . ?
C19 C24 1.322(4) . ?
C20 C21 1.300(4) . ?
C21 C22 1.265(4) . ?
C22 C23 1.288(5) . ?
C22 O2 1.293(4) . ?
C23 C24 1.276(4) . ?
C23 O3 1.295(3) . ?
C25 O2 1.337(4) . ?
C25 O3 1.325(4) . ?
N1 N2 1.295(3) . ?

loop_
_geom_angle_atom_site_label_1
_geom_angle_atom_site_label_2
_geom_angle_atom_site_label_3
_geom_angle
_geom_angle_site_symmetry_1
_geom_angle_site_symmetry_3
_geom_angle_publ_flag
C2 C1 C7 119.2(3) . . ?
C6 C1 C2 117.7(3) . . ?
C6 C1 C7 123.0(3) . . ?
C1 C2 C3 120.5(4) . . ?
C4 C3 C2 119.2(4) . . ?
C3 C4 F1 118.8(4) . . ?
C5 C4 C3 122.2(3) . . ?
C5 C4 F1 118.9(4) . . ?
C4 C5 C6 118.7(3) . . ?
C1 C6 C5 121.7(3) . . ?
C1 C7 C8 118.7(3) . . ?
N1 C7 C1 124.5(3) . . ?
N1 C7 C8 116.7(3) . . ?
C9 C8 C7 120.8(3) . . ?
C9 C8 C13 117.4(3) . . ?
C13 C8 C7 121.8(3) . . ?
C8 C9 C10 121.5(3) . . ?
C11 C10 C9 118.5(3) . . ?
C10 C11 C12 123.3(3) . . ?
C10 C11 F2 118.5(3) . . ?
C12 C11 F2 118.2(3) . . ?
C11 C12 C13 117.6(3) . . ?
C8 C13 C12 121.6(3) . . ?
N2 C14 C15 118.6(3) . . ?
O1 C14 C15 123.0(3) . . ?
O1 C14 N2 118.4(3) . . ?
C16 C15 C14 121.0(3) . . ?
C15 C16 C17 126.3(3) . . ?
C18 C17 C16 123.7(3) . . ?
C17 C18 C19 127.8(3) . . ?
C20 C19 C18 119.4(3) . . ?
C20 C19 C24 118.9(3) . . ?
C24 C19 C18 121.7(3) . . ?
C21 C20 C19 122.3(3) . . ?
C22 C21 C20 116.9(3) . . ?
C21 C22 C23 122.1(3) . . ?
C21 C22 O2 128.0(3) . . ?
C23 C22 O2 109.8(3) . . ?
C22 C23 O3 109.6(3) . . ?
C24 C23 C22 122.4(3) . . ?
C24 C23 O3 128.0(3) . . ?
C23 C24 C19 117.3(3) . . ?
O3 C25 O2 108.6(3) . . ?
C7 N1 N2 117.5(3) . . ?
C14 N2 N1 120.6(3) . . ?
C22 O2 C25 105.7(3) . . ?
C23 O3 C25 106.1(3) . . ?

_olex2_submission_special_instructions 'No special instructions were received'
####################################################################### 
# 
# This file contains crystal structure data downloaded from the 
# Cambridge Structural Database (CSD) hosted by the Cambridge 
# Crystallographic Data Centre (CCDC).
# 
# Full information about CCDC data access policies and citation 
# guidelines are available at http://www.ccdc.cam.ac.uk/access/V1 
# 
# Audit and citation data items may have been added by the CCDC. 
# Please retain this information to preserve the provenance of 
# this file and to allow appropriate attribution of the data. 
# 
#######################################################################

data_cu_190429a_0m
_database_code_depnum_ccdc_archive 'CCDC 1984254'
loop_
_audit_author_name
_audit_author_address
'Ahmed Tantawy'
;Huazhong agriculture university
China
;
_audit_update_record             
;
2020-02-15 deposited with the CCDC.	2021-06-24 downloaded from the CCDC.
;
_audit_creation_date             2019-05-05
_audit_creation_method           
;
Olex2 1.2
(compiled 2018.05.29 svn.r3508 for OlexSys, GUI svn.r5506)
;
_shelx_SHELXL_version_number     2014/7
_chemical_name_common            ?
_chemical_name_systematic        ?
_chemical_formula_moiety         'C21 H21 N3 O3, H2 O, H1.86 O0.41'
_chemical_formula_sum            'C21 H24.75 N3 O4.42'
_chemical_formula_weight         389.87
_chemical_melting_point          ?
loop_
_atom_type_symbol
_atom_type_description
_atom_type_scat_dispersion_real
_atom_type_scat_dispersion_imag
_atom_type_scat_source
C C 0.0181 0.0091 'International Tables Vol C Tables 4.2.6.8 and 6.1.1.4'
H H 0.0000 0.0000 'International Tables Vol C Tables 4.2.6.8 and 6.1.1.4'
N N 0.0311 0.0180 'International Tables Vol C Tables 4.2.6.8 and 6.1.1.4'
O O 0.0492 0.0322 'International Tables Vol C Tables 4.2.6.8 and 6.1.1.4'

_shelx_space_group_comment       
;
The symmetry employed for this shelxl refinement is uniquely defined
by the following loop, which should always be used as a source of
symmetry information in preference to the above space-group names.
They are only intended as comments.
;
_space_group_crystal_system      monoclinic
_space_group_IT_number           14
_space_group_name_H-M_alt        'P 1 21/n 1'
_space_group_name_Hall           '-P 2yn'
loop_
_space_group_symop_operation_xyz
'x, y, z'
'-x+1/2, y+1/2, -z+1/2'
'-x, -y, -z'
'x-1/2, -y-1/2, z-1/2'

_cell_length_a                   13.6957(16)
_cell_length_b                   6.3687(7)
_cell_length_c                   24.058(3)
_cell_angle_alpha                90
_cell_angle_beta                 104.090(6)
_cell_angle_gamma                90
_cell_volume                     2035.3(4)
_cell_formula_units_Z            4
_cell_measurement_reflns_used    1618
_cell_measurement_temperature    296(2)
_cell_measurement_theta_max      50.80
_cell_measurement_theta_min      3.40
_shelx_estimated_absorpt_T_max   0.978
_shelx_estimated_absorpt_T_min   0.916
_exptl_absorpt_coefficient_mu    0.740
_exptl_absorpt_correction_T_max  0.7513
_exptl_absorpt_correction_T_min  0.4535
_exptl_absorpt_correction_type   none
_exptl_absorpt_process_details   ?
_exptl_absorpt_special_details   ?
_exptl_crystal_colour            ?
_exptl_crystal_density_diffrn    1.272
_exptl_crystal_density_meas      .
_exptl_crystal_density_method    ?
_exptl_crystal_description       ?
_exptl_crystal_F_000             828
_exptl_crystal_size_max          0.12
_exptl_crystal_size_mid          0.04
_exptl_crystal_size_min          0.03
_exptl_transmission_factor_max   ?
_exptl_transmission_factor_min   ?
_diffrn_reflns_av_R_equivalents  0.0786
_diffrn_reflns_av_unetI/netI     0.1015
_diffrn_reflns_Laue_measured_fraction_full 0.961
_diffrn_reflns_Laue_measured_fraction_max 0.961
_diffrn_reflns_limit_h_max       14
_diffrn_reflns_limit_h_min       -14
_diffrn_reflns_limit_k_max       6
_diffrn_reflns_limit_k_min       -6
_diffrn_reflns_limit_l_max       25
_diffrn_reflns_limit_l_min       -25
_diffrn_reflns_number            9153
_diffrn_reflns_point_group_measured_fraction_full 0.961
_diffrn_reflns_point_group_measured_fraction_max 0.961
_diffrn_reflns_theta_full        57.702
_diffrn_reflns_theta_max         57.702
_diffrn_reflns_theta_min         3.404
_diffrn_ambient_temperature      296.15
_diffrn_detector_area_resol_mean ?
_diffrn_measured_fraction_theta_full 0.961
_diffrn_measured_fraction_theta_max 0.961
_diffrn_measurement_device_type  'Bruker APEX-II CCD'
_diffrn_measurement_method       '\f and \w scans'
_diffrn_radiation_monochromator  graphite
_diffrn_radiation_type           CuK\a
_diffrn_radiation_wavelength     1.54178
_diffrn_source                   ?
_diffrn_standards_number         0
_reflns_Friedel_coverage         0.000
_reflns_Friedel_fraction_full    .
_reflns_Friedel_fraction_max     .
_reflns_number_gt                1746
_reflns_number_total             2692
_reflns_special_details          
;
 Reflections were merged by SHELXL according to the crystal
 class for the calculation of statistics and refinement.
 
 _reflns_Friedel_fraction is defined as the number of unique
 Friedel pairs measured divided by the number that would be
 possible theoretically, ignoring centric projections and
 systematic absences.
;
_reflns_threshold_expression     'I > 2\s(I)'
_computing_cell_refinement       'SAINT v7.68A (Bruker, 2009)'
_computing_data_collection       ?
_computing_data_reduction        'SAINT v7.68A (Bruker, 2009)'
_computing_molecular_graphics    'Olex2 (Dolomanov et al., 2009)'
_computing_publication_material  'Olex2 (Dolomanov et al., 2009)'
_computing_structure_refinement  'XL (Sheldrick, 2008)'
_computing_structure_solution    'ShelXS (Sheldrick, 2008)'
_refine_diff_density_max         0.230
_refine_diff_density_min         -0.194
_refine_diff_density_rms         0.046
_refine_ls_extinction_coef       .
_refine_ls_extinction_method     none
_refine_ls_goodness_of_fit_ref   1.029
_refine_ls_hydrogen_treatment    constr
_refine_ls_matrix_type           full
_refine_ls_number_parameters     273
_refine_ls_number_reflns         2692
_refine_ls_number_restraints     0
_refine_ls_R_factor_all          0.1081
_refine_ls_R_factor_gt           0.0706
_refine_ls_restrained_S_all      1.029
_refine_ls_shift/su_max          0.000
_refine_ls_shift/su_mean         0.000
_refine_ls_structure_factor_coef Fsqd
_refine_ls_weighting_details     
'w=1/[\s^2^(Fo^2^)+(0.0983P)^2^+0.5300P] where P=(Fo^2^+2Fc^2^)/3'
_refine_ls_weighting_scheme      calc
_refine_ls_wR_factor_gt          0.1880
_refine_ls_wR_factor_ref         0.2150
_refine_special_details          ?
_olex2_refinement_description    
;
1. Fixed Uiso
 At 1.2 times of:
  All C(H) groups, All C(H,H) groups, All N(H) groups
 At 1.5 times of:
  All C(H,H,H) groups, All O(H,H) groups
2.a Free rotating group:
 O4(H4A,H4B), O5(H5A,H5B)
2.b Secondary CH2 refined with riding coordinates:
 C1(H1A,H1B)
2.c Aromatic/amide H refined with riding coordinates:
 C4(H4), C6(H6), C7(H7), C8(H8), C9(H9), C10(H10), C11(H11), C13(H13),
 C15(H15), C16(H16), C18(H18), C19(H19), N1(H1)
2.d Idealised Me refined as rotating group:
 C20(H20A,H20B,H20C), C21(H21A,H21B,H21C)
;
_atom_sites_solution_hydrogens   mixed
_atom_sites_solution_primary     direct
_atom_sites_solution_secondary   ?
_atom_sites_special_details      
;
The structure was solved using Direct Methods (ShelXS). RE = 0.2, Nqual =  -1, Ralpha = 0.042
;
loop_
_atom_site_label
_atom_site_type_symbol
_atom_site_fract_x
_atom_site_fract_y
_atom_site_fract_z
_atom_site_U_iso_or_equiv
_atom_site_adp_type
_atom_site_occupancy
_atom_site_site_symmetry_order
_atom_site_calc_flag
_atom_site_refinement_flags_posn
_atom_site_refinement_flags_adp
_atom_site_refinement_flags_occupancy
_atom_site_disorder_assembly
_atom_site_disorder_group
C1 C 0.2311(3) 1.5694(8) -0.0130(3) 0.112(2) Uani 1 1 d . . . . .
H1A H 0.2180 1.7024 0.0035 0.135 Uiso 1 1 calc R . . . .
H1B H 0.2003 1.5727 -0.0538 0.135 Uiso 1 1 calc R . . . .
C2 C 0.2699(3) 1.2691(7) 0.03573(18) 0.0697(12) Uani 1 1 d . . . . .
C3 C 0.3576(3) 1.3487(6) 0.02624(17) 0.0658(12) Uani 1 1 d . . . . .
C4 C 0.4478(3) 1.2494(6) 0.04342(17) 0.0656(11) Uani 1 1 d . . . . .
H4 H 0.5063 1.3069 0.0367 0.079 Uiso 1 1 calc R . . . .
C5 C 0.4488(3) 1.0564(6) 0.07167(15) 0.0577(10) Uani 1 1 d . . . . .
C6 C 0.3596(3) 0.9786(7) 0.08074(16) 0.0690(12) Uani 1 1 d . . . . .
H6 H 0.3607 0.8502 0.0993 0.083 Uiso 1 1 calc R . . . .
C7 C 0.2679(3) 1.0844(8) 0.06321(19) 0.0783(13) Uani 1 1 d . . . . .
H7 H 0.2087 1.0308 0.0701 0.094 Uiso 1 1 calc R . . . .
C8 C 0.5405(3) 0.9360(6) 0.09152(16) 0.0639(11) Uani 1 1 d . . . . .
H8 H 0.5323 0.8017 0.1049 0.077 Uiso 1 1 calc R . . . .
C9 C 0.6350(3) 0.9920(7) 0.09324(16) 0.0662(11) Uani 1 1 d . . . . .
H9 H 0.6456 1.1267 0.0810 0.079 Uiso 1 1 calc R . . . .
C10 C 0.7218(3) 0.8599(6) 0.11256(16) 0.0620(11) Uani 1 1 d . . . . .
H10 H 0.7102 0.7230 0.1227 0.074 Uiso 1 1 calc R . . . .
C11 C 0.8165(3) 0.9144(6) 0.11721(17) 0.0671(11) Uani 1 1 d . . . . .
H11 H 0.8299 1.0514 0.1079 0.081 Uiso 1 1 calc R . . . .
C12 C 0.9007(3) 0.7719(7) 0.13611(17) 0.0635(11) Uani 1 1 d . . . . .
C13 C 1.1589(3) 0.8569(6) 0.17762(15) 0.0559(10) Uani 1 1 d . . . . .
H13 H 1.1514 0.9991 0.1843 0.067 Uiso 1 1 calc R . . . .
C14 C 1.2594(2) 0.7694(5) 0.19062(15) 0.0479(9) Uani 1 1 d . . . . .
C15 C 1.2826(3) 0.5690(5) 0.17311(15) 0.0532(10) Uani 1 1 d . . . . .
H15 H 1.2308 0.4829 0.1533 0.064 Uiso 1 1 calc R . . . .
C16 C 1.3796(3) 0.4979(5) 0.18450(15) 0.0532(10) Uani 1 1 d . . . . .
H16 H 1.3923 0.3644 0.1723 0.064 Uiso 1 1 calc R . . . .
C17 C 1.4607(3) 0.6218(6) 0.21429(15) 0.0522(10) Uani 1 1 d . . . . .
C18 C 1.4367(3) 0.8198(6) 0.23312(16) 0.0566(10) Uani 1 1 d . . . . .
H18 H 1.4877 0.9044 0.2542 0.068 Uiso 1 1 calc R . . . .
C19 C 1.3398(3) 0.8895(6) 0.22090(15) 0.0554(10) Uani 1 1 d . . . . .
H19 H 1.3269 1.0227 0.2333 0.066 Uiso 1 1 calc R . . . .
C20 C 1.5830(3) 0.3510(7) 0.2050(2) 0.0944(16) Uani 1 1 d . . . . .
H20A H 1.5408 0.2463 0.2159 0.142 Uiso 1 1 calc GR . . . .
H20B H 1.6523 0.3189 0.2221 0.142 Uiso 1 1 calc GR . . . .
H20C H 1.5721 0.3525 0.1641 0.142 Uiso 1 1 calc GR . . . .
C21 C 1.6407(3) 0.6943(7) 0.24970(19) 0.0777(13) Uani 1 1 d . . . . .
H21A H 1.6408 0.8113 0.2245 0.116 Uiso 1 1 calc GR . . . .
H21B H 1.7035 0.6203 0.2554 0.116 Uiso 1 1 calc GR . . . .
H21C H 1.6324 0.7444 0.2859 0.116 Uiso 1 1 calc GR . . . .
N1 N 0.9914(2) 0.8639(5) 0.14331(13) 0.0639(9) Uani 1 1 d . . . . .
H1 H 0.9948 0.9976 0.1392 0.077 Uiso 1 1 calc R . . . .
N2 N 1.0796(2) 0.7473(5) 0.15725(13) 0.0593(9) Uani 1 1 d . . . . .
N3 N 1.5588(2) 0.5543(5) 0.22449(15) 0.0705(10) Uani 1 1 d . . . . .
O1 O 0.3376(2) 1.5365(5) -0.00324(16) 0.1055(12) Uani 1 1 d . . . . .
O2 O 0.1899(2) 1.4004(5) 0.01342(15) 0.0978(11) Uani 1 1 d . . . . .
O3 O 0.89134(19) 0.5832(5) 0.14560(13) 0.0836(10) Uani 1 1 d . . . . .
O4 O 1.0189(3) 0.2865(5) 0.10864(19) 0.1213(13) Uani 1 1 d . . . . .
H4A H 1.0172 0.3167 0.0740 0.182 Uiso 1 1 d G . . . .
H4B H 0.9958 0.3951 0.1216 0.182 Uiso 1 1 d G . . . .
O5 O 0.9798(9) 0.228(4) -0.0069(7) 0.176(11) Uani 0.41(2) 1 d . . . . .
H5A H 0.9880 0.1131 0.0114 0.263 Uiso 1.0(2) 1 d G . . . .
H5B H 1.0369 0.2788 -0.0078 0.263 Uiso 0.88(14) 1 d G . . . .

loop_
_atom_site_aniso_label
_atom_site_aniso_U_11
_atom_site_aniso_U_22
_atom_site_aniso_U_33
_atom_site_aniso_U_23
_atom_site_aniso_U_13
_atom_site_aniso_U_12
C1 0.075(4) 0.067(4) 0.166(6) -0.008(3) -0.025(3) 0.012(3)
C2 0.058(3) 0.076(3) 0.066(3) -0.008(2) -0.001(2) 0.020(2)
C3 0.064(3) 0.052(3) 0.071(3) -0.002(2) -0.003(2) 0.007(2)
C4 0.051(2) 0.066(3) 0.072(3) -0.003(2) -0.001(2) 0.0066(19)
C5 0.056(3) 0.066(3) 0.046(2) -0.0059(19) 0.0038(19) 0.009(2)
C6 0.063(3) 0.077(3) 0.063(3) 0.007(2) 0.009(2) 0.004(2)
C7 0.060(3) 0.097(4) 0.076(3) 0.001(3) 0.013(2) 0.005(2)
C8 0.066(3) 0.063(3) 0.060(3) 0.0029(19) 0.010(2) 0.011(2)
C9 0.063(3) 0.068(3) 0.063(3) 0.003(2) 0.008(2) 0.016(2)
C10 0.066(3) 0.059(3) 0.058(3) 0.0041(19) 0.008(2) 0.014(2)
C11 0.055(3) 0.070(3) 0.073(3) 0.010(2) 0.009(2) 0.013(2)
C12 0.058(3) 0.064(3) 0.064(3) 0.010(2) 0.006(2) 0.012(2)
C13 0.062(3) 0.045(2) 0.061(3) -0.0007(18) 0.015(2) 0.0042(19)
C14 0.049(2) 0.037(2) 0.057(2) 0.0006(16) 0.0138(17) 0.0001(16)
C15 0.052(2) 0.045(2) 0.060(2) -0.0012(17) 0.0075(18) -0.0076(17)
C16 0.054(2) 0.035(2) 0.068(3) -0.0063(17) 0.0087(19) -0.0003(17)
C17 0.053(2) 0.045(2) 0.057(2) 0.0013(17) 0.0102(18) -0.0012(17)
C18 0.061(3) 0.045(2) 0.061(2) -0.0115(18) 0.0074(19) -0.0094(18)
C19 0.063(3) 0.037(2) 0.066(3) -0.0088(17) 0.015(2) 0.0009(18)
C20 0.070(3) 0.077(4) 0.123(4) -0.024(3) -0.001(3) 0.018(2)
C21 0.055(2) 0.080(3) 0.088(3) -0.005(2) -0.003(2) -0.010(2)
N1 0.054(2) 0.050(2) 0.082(2) 0.0078(16) 0.0068(17) 0.0157(16)
N2 0.052(2) 0.051(2) 0.073(2) 0.0085(15) 0.0096(16) 0.0109(15)
N3 0.048(2) 0.055(2) 0.102(3) -0.0123(18) 0.0046(18) 0.0043(16)
O1 0.073(2) 0.074(2) 0.152(3) 0.024(2) -0.0065(19) 0.0161(16)
O2 0.069(2) 0.091(3) 0.122(3) 0.009(2) 0.0022(19) 0.0276(18)
O3 0.0622(19) 0.066(2) 0.113(2) 0.0226(17) 0.0020(15) 0.0080(14)
O4 0.138(3) 0.058(2) 0.158(4) -0.001(2) 0.018(3) 0.014(2)
O5 0.088(9) 0.29(3) 0.151(13) -0.028(12) 0.032(7) 0.013(9)

_geom_special_details            
;
 All esds (except the esd in the dihedral angle between two l.s. planes)
 are estimated using the full covariance matrix.  The cell esds are taken
 into account individually in the estimation of esds in distances, angles
 and torsion angles; correlations between esds in cell parameters are only
 used when they are defined by crystal symmetry.  An approximate (isotropic)
 treatment of cell esds is used for estimating esds involving l.s. planes.
;
loop_
_geom_bond_atom_site_label_1
_geom_bond_atom_site_label_2
_geom_bond_distance
_geom_bond_site_symmetry_2
_geom_bond_publ_flag
C1 O1 1.434(5) . ?
C1 O2 1.434(6) . ?
C2 C3 1.373(5) . ?
C2 C7 1.353(6) . ?
C2 O2 1.379(4) . ?
C3 C4 1.360(5) . ?
C3 O1 1.384(5) . ?
C4 C5 1.403(5) . ?
C5 C6 1.384(5) . ?
C5 C8 1.449(5) . ?
C6 C7 1.397(5) . ?
C8 C9 1.334(5) . ?
C9 C10 1.438(5) . ?
C10 C11 1.320(5) . ?
C11 C12 1.451(5) . ?
C12 N1 1.346(5) . ?
C12 O3 1.236(4) . ?
C13 C14 1.447(5) . ?
C13 N2 1.283(4) . ?
C14 C15 1.404(5) . ?
C14 C19 1.392(5) . ?
C15 C16 1.366(4) . ?
C16 C17 1.408(4) . ?
C17 C18 1.405(5) . ?
C17 N3 1.375(4) . ?
C18 C19 1.361(4) . ?
C20 N3 1.443(5) . ?
C21 N3 1.446(4) . ?
N1 N2 1.388(4) . ?

loop_
_geom_angle_atom_site_label_1
_geom_angle_atom_site_label_2
_geom_angle_atom_site_label_3
_geom_angle
_geom_angle_site_symmetry_1
_geom_angle_site_symmetry_3
_geom_angle_publ_flag
O2 C1 O1 108.2(4) . . ?
C3 C2 O2 110.9(4) . . ?
C7 C2 C3 121.6(4) . . ?
C7 C2 O2 127.5(4) . . ?
C2 C3 O1 109.4(4) . . ?
C4 C3 C2 123.0(4) . . ?
C4 C3 O1 127.6(4) . . ?
C3 C4 C5 117.1(4) . . ?
C4 C5 C8 121.9(4) . . ?
C6 C5 C4 119.0(3) . . ?
C6 C5 C8 119.1(4) . . ?
C5 C6 C7 122.9(4) . . ?
C2 C7 C6 116.3(4) . . ?
C9 C8 C5 128.7(4) . . ?
C8 C9 C10 125.0(4) . . ?
C11 C10 C9 126.2(4) . . ?
C10 C11 C12 123.5(4) . . ?
N1 C12 C11 114.0(4) . . ?
O3 C12 C11 123.8(4) . . ?
O3 C12 N1 122.2(3) . . ?
N2 C13 C14 123.0(3) . . ?
C15 C14 C13 123.9(3) . . ?
C19 C14 C13 119.4(3) . . ?
C19 C14 C15 116.7(3) . . ?
C16 C15 C14 121.4(3) . . ?
C15 C16 C17 121.6(3) . . ?
C18 C17 C16 116.7(3) . . ?
N3 C17 C16 122.1(3) . . ?
N3 C17 C18 121.2(3) . . ?
C19 C18 C17 121.0(3) . . ?
C18 C19 C14 122.6(3) . . ?
C12 N1 N2 121.4(3) . . ?
C13 N2 N1 114.0(3) . . ?
C17 N3 C20 121.0(3) . . ?
C17 N3 C21 120.5(3) . . ?
C20 N3 C21 118.2(3) . . ?
C3 O1 C1 106.1(3) . . ?
C2 O2 C1 105.4(4) . . ?

loop_
_geom_hbond_atom_site_label_D
_geom_hbond_atom_site_label_H
_geom_hbond_atom_site_label_A
_geom_hbond_distance_DH
_geom_hbond_distance_HA
_geom_hbond_distance_DA
_geom_hbond_angle_DHA
_geom_hbond_site_symmetry_A
N1 H1 O4 0.86 2.04 2.870(5) 162.5 1_565
O4 H4A O5 0.85 1.97 2.726(16) 147.4 .
O4 H4B O3 0.85 2.05 2.858(5) 157.6 .

loop_
_geom_torsion_atom_site_label_1
_geom_torsion_atom_site_label_2
_geom_torsion_atom_site_label_3
_geom_torsion_atom_site_label_4
_geom_torsion
_geom_torsion_site_symmetry_1
_geom_torsion_site_symmetry_2
_geom_torsion_site_symmetry_3
_geom_torsion_site_symmetry_4
_geom_torsion_publ_flag
C2 C3 C4 C5 0.4(6) . . . . ?
C2 C3 O1 C1 -1.1(5) . . . . ?
C3 C2 C7 C6 -0.7(6) . . . . ?
C3 C2 O2 C1 1.7(5) . . . . ?
C3 C4 C5 C6 -0.3(5) . . . . ?
C3 C4 C5 C8 179.6(3) . . . . ?
C4 C3 O1 C1 177.9(4) . . . . ?
C4 C5 C6 C7 -0.3(6) . . . . ?
C4 C5 C8 C9 8.7(6) . . . . ?
C5 C6 C7 C2 0.8(6) . . . . ?
C5 C8 C9 C10 -178.5(4) . . . . ?
C6 C5 C8 C9 -171.4(4) . . . . ?
C7 C2 C3 C4 0.1(7) . . . . ?
C7 C2 C3 O1 179.1(4) . . . . ?
C7 C2 O2 C1 -177.8(5) . . . . ?
C8 C5 C6 C7 179.8(4) . . . . ?
C8 C9 C10 C11 -176.6(4) . . . . ?
C9 C10 C11 C12 -178.9(4) . . . . ?
C10 C11 C12 N1 -173.8(4) . . . . ?
C10 C11 C12 O3 5.4(7) . . . . ?
C11 C12 N1 N2 -175.3(3) . . . . ?
C12 N1 N2 C13 -162.2(4) . . . . ?
C13 C14 C15 C16 177.1(3) . . . . ?
C13 C14 C19 C18 -178.0(3) . . . . ?
C14 C13 N2 N1 -174.9(3) . . . . ?
C14 C15 C16 C17 0.1(6) . . . . ?
C15 C14 C19 C18 0.4(5) . . . . ?
C15 C16 C17 C18 1.7(5) . . . . ?
C15 C16 C17 N3 -178.0(3) . . . . ?
C16 C17 C18 C19 -2.4(5) . . . . ?
C16 C17 N3 C20 -0.2(6) . . . . ?
C16 C17 N3 C21 173.3(4) . . . . ?
C17 C18 C19 C14 1.5(6) . . . . ?
C18 C17 N3 C20 -179.9(4) . . . . ?
C18 C17 N3 C21 -6.4(6) . . . . ?
C19 C14 C15 C16 -1.1(5) . . . . ?
N2 C13 C14 C15 11.9(6) . . . . ?
N2 C13 C14 C19 -169.8(3) . . . . ?
N3 C17 C18 C19 177.3(4) . . . . ?
O1 C1 O2 C2 -2.3(5) . . . . ?
O1 C3 C4 C5 -178.4(4) . . . . ?
O2 C1 O1 C3 2.2(5) . . . . ?
O2 C2 C3 C4 -179.4(4) . . . . ?
O2 C2 C3 O1 -0.3(5) . . . . ?
O2 C2 C7 C6 178.7(4) . . . . ?
O3 C12 N1 N2 5.5(6) . . . . ?

_shelx_res_file                  
;
    cu_190429a_0m.res created by SHELXL-2014/7

TITL cu_190429a_0m in P2(1)/n
CELL 1.54178 13.6957 6.3687 24.0577 90 104.09 90
ZERR 4 0.0016 0.0007 0.0027 0 0.006 0
LATT 1
SYMM 0.5-X,0.5+Y,0.5-Z
SFAC C H N O
UNIT 84 99.01 12 17.67
EQIV $1 +X,1+Y,+Z

L.S. 10
PLAN  -20 0 0
SIZE 0.12 0.04 0.03
TEMP 23
HTAB N1 O4_$1
HTAB O4 O3
HTAB O4 O5
HTAB
CONF
fmap 2
acta
OMIT 1 1 1
OMIT 1 2 6
OMIT -12 1 7
OMIT 1 0 1
OMIT -1 4 3
REM <olex2.extras>
REM <HklSrc "%.\\cu_190429a_0m.hkl">
REM </olex2.extras>

WGHT    0.098300    0.530000
FVAR       0.28990
C1    1    0.231149    1.569421   -0.012973    11.00000    0.07517    0.06733 =
         0.16591   -0.00802   -0.02524    0.01203
AFIX  23
H1A   2    0.218032    1.702441    0.003464    11.00000   -1.20000
H1B   2    0.200320    1.572693   -0.053785    11.00000   -1.20000
AFIX   0
C2    1    0.269857    1.269114    0.035726    11.00000    0.05842    0.07635 =
         0.06605   -0.00798   -0.00068    0.01953
C3    1    0.357573    1.348667    0.026243    11.00000    0.06428    0.05200 =
         0.07116   -0.00198   -0.00284    0.00698
C4    1    0.447783    1.249379    0.043417    11.00000    0.05076    0.06617 =
         0.07186   -0.00254   -0.00053    0.00657
AFIX  43
H4    2    0.506281    1.306919    0.036724    11.00000   -1.20000
AFIX   0
C5    1    0.448826    1.056366    0.071674    11.00000    0.05636    0.06596 =
         0.04617   -0.00589    0.00382    0.00866
C6    1    0.359592    0.978591    0.080742    11.00000    0.06340    0.07748 =
         0.06270    0.00687    0.00864    0.00434
AFIX  43
H6    2    0.360746    0.850233    0.099323    11.00000   -1.20000
AFIX   0
C7    1    0.267876    1.084405    0.063213    11.00000    0.05971    0.09739 =
         0.07591    0.00101    0.01287    0.00512
AFIX  43
H7    2    0.208722    1.030831    0.070061    11.00000   -1.20000
AFIX   0
C8    1    0.540525    0.936033    0.091524    11.00000    0.06567    0.06323 =
         0.05982    0.00292    0.00970    0.01087
AFIX  43
H8    2    0.532347    0.801697    0.104858    11.00000   -1.20000
AFIX   0
C9    1    0.635045    0.991985    0.093244    11.00000    0.06285    0.06840 =
         0.06337    0.00261    0.00786    0.01602
AFIX  43
H9    2    0.645639    1.126738    0.081015    11.00000   -1.20000
AFIX   0
C10   1    0.721836    0.859890    0.112561    11.00000    0.06560    0.05936 =
         0.05752    0.00409    0.00848    0.01363
AFIX  43
H10   2    0.710184    0.722974    0.122747    11.00000   -1.20000
AFIX   0
C11   1    0.816467    0.914434    0.117215    11.00000    0.05455    0.07024 =
         0.07337    0.01030    0.00940    0.01329
AFIX  43
H11   2    0.829864    1.051400    0.107892    11.00000   -1.20000
AFIX   0
C12   1    0.900699    0.771931    0.136112    11.00000    0.05785    0.06412 =
         0.06364    0.01009    0.00557    0.01204
C13   1    1.158877    0.856865    0.177619    11.00000    0.06238    0.04452 =
         0.06086   -0.00068    0.01520    0.00420
AFIX  43
H13   2    1.151356    0.999053    0.184341    11.00000   -1.20000
AFIX   0
C14   1    1.259435    0.769417    0.190622    11.00000    0.04939    0.03725 =
         0.05748    0.00064    0.01378    0.00008
C15   1    1.282585    0.569000    0.173107    11.00000    0.05236    0.04454 =
         0.05965   -0.00123    0.00747   -0.00761
AFIX  43
H15   2    1.230841    0.482891    0.153349    11.00000   -1.20000
AFIX   0
C16   1    1.379550    0.497926    0.184497    11.00000    0.05381    0.03483 =
         0.06787   -0.00629    0.00868   -0.00032
AFIX  43
H16   2    1.392298    0.364429    0.172267    11.00000   -1.20000
AFIX   0
C17   1    1.460669    0.621796    0.214295    11.00000    0.05320    0.04512 =
         0.05677    0.00129    0.01018   -0.00122
C18   1    1.436677    0.819775    0.233116    11.00000    0.06070    0.04486 =
         0.06055   -0.01154    0.00745   -0.00942
AFIX  43
H18   2    1.487742    0.904422    0.254237    11.00000   -1.20000
AFIX   0
C19   1    1.339823    0.889532    0.220903    11.00000    0.06280    0.03682 =
         0.06611   -0.00883    0.01476    0.00095
AFIX  43
H19   2    1.326862    1.022675    0.233278    11.00000   -1.20000
AFIX   0
C20   1    1.583040    0.350961    0.205020    11.00000    0.07001    0.07739 =
         0.12331   -0.02446   -0.00058    0.01803
AFIX 137
H20A  2    1.540804    0.246256    0.215905    11.00000   -1.50000
H20B  2    1.652326    0.318863    0.222143    11.00000   -1.50000
H20C  2    1.572118    0.352489    0.164063    11.00000   -1.50000
AFIX   0
C21   1    1.640741    0.694335    0.249702    11.00000    0.05458    0.07996 =
         0.08789   -0.00490   -0.00299   -0.00970
AFIX 137
H21A  2    1.640789    0.811266    0.224527    11.00000   -1.50000
H21B  2    1.703463    0.620304    0.255418    11.00000   -1.50000
H21C  2    1.632376    0.744375    0.285899    11.00000   -1.50000
AFIX   0
N1    3    0.991404    0.863893    0.143314    11.00000    0.05430    0.05009 =
         0.08208    0.00776    0.00678    0.01573
AFIX  43
H1    2    0.994764    0.997631    0.139198    11.00000   -1.20000
AFIX   0
N2    3    1.079650    0.747295    0.157250    11.00000    0.05151    0.05094 =
         0.07266    0.00853    0.00960    0.01093
N3    3    1.558793    0.554340    0.224490    11.00000    0.04811    0.05471 =
         0.10174   -0.01231    0.00465    0.00431
O1    4    0.337558    1.536471   -0.003245    11.00000    0.07297    0.07438 =
         0.15167    0.02400   -0.00650    0.01613
O2    4    0.189868    1.400407    0.013421    11.00000    0.06946    0.09141 =
         0.12160    0.00855    0.00222    0.02758
O3    4    0.891337    0.583220    0.145599    11.00000    0.06217    0.06597 =
         0.11265    0.02258    0.00196    0.00802

AFIX   6
O4    4    1.018928    0.286544    0.108638    11.00000    0.13831    0.05782 =
         0.15825   -0.00088    0.01772    0.01424
H4A   2    1.017209    0.316689    0.073998    11.00000   -1.50000
H4B   2    0.995799    0.395068    0.121567    11.00000   -1.50000
AFIX   6

O5    4    0.979820    0.228318   -0.006945     0.40656    0.08788    0.28960 =
         0.15058   -0.02793    0.03157    0.01287
H5A   2    0.987981    0.113085    0.011414     0.97774   -1.50000
H5B   2    1.036944    0.278756   -0.007760     0.88330   -1.50000
AFIX   0
HKLF 4

REM  cu_190429a_0m in P2(1)/n
REM R1 =  0.0706 for    1746 Fo > 4sig(Fo)  and  0.1081 for all    2692 data
REM    273 parameters refined using      0 restraints

END

WGHT      0.0983      0.5300

REM Instructions for potential hydrogen bonds
EQIV $2 -x+1, -y+2, -z
HTAB C1 O3_$2
EQIV $3 -x+1, -y+3, -z
HTAB C4 O1_$3
HTAB N1 O4_$1
HTAB O4 O5
HTAB O4 N2
HTAB O4 O3
EQIV $4 -x+2, -y, -z
HTAB O5 O5_$4
EQIV $5 x+1, y-1, z
HTAB O5 O2_$5

REM Highest difference peak  0.230,  deepest hole -0.194,  1-sigma level  0.046
Q1    1   1.0161  1.2969  0.0557  11.00000  0.05    0.23
Q2    1   1.0225  1.0809  0.0692  11.00000  0.05    0.19
Q3    1   1.0179  1.0597  0.1183  11.00000  0.05    0.17
Q4    1   1.3998  0.5901  0.2149  11.00000  0.05    0.16
Q5    1   1.6635  0.3743  0.1844  11.00000  0.05    0.16
Q6    1   0.8443  0.4666  0.1183  11.00000  0.05    0.15
Q7    1   0.9407  1.1918  0.1208  11.00000  0.05    0.15
Q8    1   0.9577  1.1621  0.1010  11.00000  0.05    0.15
Q9    1   1.2905  0.6875  0.1963  11.00000  0.05    0.15
Q10   1   0.4269  0.8416  0.0415  11.00000  0.05    0.15
Q11   1   0.3349  1.0723  0.0672  11.00000  0.05    0.15
Q12   1   1.0586  1.2187  0.1236  11.00000  0.05    0.14
Q13   1   0.2652  0.9856  0.1597  11.00000  0.05    0.14
Q14   1   0.7220  0.2168  0.0278  11.00000  0.05    0.14
Q15   1   0.2185  0.9340  0.0482  11.00000  0.05    0.14
Q16   1   1.6248  0.2376  0.2516  11.00000  0.05    0.14
Q17   1   1.0933  0.6327  0.1346  11.00000  0.05    0.14
Q18   1   1.0607  0.5161  0.1291  11.00000  0.05    0.14
Q19   1   0.7377  0.6691  0.0846  11.00000  0.05    0.13
Q20   1   1.6916  0.6069  0.2749  11.00000  0.05    0.13
;
_shelx_res_checksum              49858
_olex2_submission_special_instructions 'No special instructions were received'
####################################################################### 
# 
# This file contains crystal structure data downloaded from the 
# Cambridge Structural Database (CSD) hosted by the Cambridge 
# Crystallographic Data Centre (CCDC).
# 
# Full information about CCDC data access policies and citation 
# guidelines are available at http://www.ccdc.cam.ac.uk/access/V1 
# 
# Audit and citation data items may have been added by the CCDC. 
# Please retain this information to preserve the provenance of 
# this file and to allow appropriate attribution of the data. 
# 
#######################################################################

data_cu_190418a_0m
_audit_block_doi                 10.5517/ccdc.csd.cc24ls3n
_database_code_depnum_ccdc_archive 'CCDC 1984251'
loop_
_audit_author_name
_audit_author_address
'Ahmed Tantawy'
;Huazhong agriculture university
China
;
_audit_update_record             
;
2020-02-15 deposited with the CCDC.	2021-06-24 downloaded from the CCDC.
;
_audit_creation_date             2019-04-19
_audit_creation_method           
; 
Olex2 1.2 
(compiled 2018.05.29 svn.r3508 for OlexSys, GUI svn.r5506) 
;
_shelx_SHELXL_version_number     2014/7
_chemical_name_common            ?
_chemical_name_systematic        ?
_chemical_formula_moiety         'C19 H16 N2 O4, C H4 O'
_chemical_formula_sum            'C20 H20 N2 O5'
_chemical_formula_weight         368.38
_chemical_melting_point          ?
loop_
_atom_type_symbol
_atom_type_description
_atom_type_scat_dispersion_real
_atom_type_scat_dispersion_imag
_atom_type_scat_source
C C 0.0181 0.0091 'International Tables Vol C Tables 4.2.6.8 and 6.1.1.4'
H H 0.0000 0.0000 'International Tables Vol C Tables 4.2.6.8 and 6.1.1.4'
N N 0.0311 0.0180 'International Tables Vol C Tables 4.2.6.8 and 6.1.1.4'
O O 0.0492 0.0322 'International Tables Vol C Tables 4.2.6.8 and 6.1.1.4'

_shelx_space_group_comment       
; 
The symmetry employed for this shelxl refinement is uniquely defined 
by the following loop, which should always be used as a source of 
symmetry information in preference to the above space-group names. 
They are only intended as comments. 
;
_space_group_crystal_system      monoclinic
_space_group_IT_number           14
_space_group_name_H-M_alt        'P 1 21/n 1'
_space_group_name_Hall           '-P 2yn'
loop_
_space_group_symop_operation_xyz
'x, y, z'
'-x+1/2, y+1/2, -z+1/2'
'-x, -y, -z'
'x-1/2, -y-1/2, z-1/2'

_cell_length_a                   10.9249(5)
_cell_length_b                   6.5740(3)
_cell_length_c                   25.7341(11)
_cell_angle_alpha                90
_cell_angle_beta                 94.790(3)
_cell_angle_gamma                90
_cell_volume                     1841.78(14)
_cell_formula_units_Z            4
_cell_measurement_reflns_used    2472
_cell_measurement_temperature    296(2)
_cell_measurement_theta_max      70.10
_cell_measurement_theta_min      3.45
_shelx_estimated_absorpt_T_max   0.924
_shelx_estimated_absorpt_T_min   0.910
_exptl_absorpt_coefficient_mu    0.799
_exptl_absorpt_correction_T_max  0.7534
_exptl_absorpt_correction_T_min  0.2901
_exptl_absorpt_correction_type   multi-scan
_exptl_absorpt_process_details   ?
_exptl_absorpt_special_details   ?
_exptl_crystal_colour            yellow
_exptl_crystal_colour_primary    yellow
_exptl_crystal_density_diffrn    1.329
_exptl_crystal_density_meas      .
_exptl_crystal_density_method    ?
_exptl_crystal_description       block
_exptl_crystal_F_000             776
_exptl_crystal_size_max          0.12
_exptl_crystal_size_mid          0.1
_exptl_crystal_size_min          0.1
_exptl_transmission_factor_max   ?
_exptl_transmission_factor_min   ?
_diffrn_reflns_av_R_equivalents  0.0865
_diffrn_reflns_av_unetI/netI     0.1360
_diffrn_reflns_Laue_measured_fraction_full 0.972
_diffrn_reflns_Laue_measured_fraction_max 0.972
_diffrn_reflns_limit_h_max       12
_diffrn_reflns_limit_h_min       -12
_diffrn_reflns_limit_k_max       5
_diffrn_reflns_limit_k_min       -7
_diffrn_reflns_limit_l_max       27
_diffrn_reflns_limit_l_min       -30
_diffrn_reflns_number            10352
_diffrn_reflns_point_group_measured_fraction_full 0.972
_diffrn_reflns_point_group_measured_fraction_max 0.972
_diffrn_reflns_theta_full        64.989
_diffrn_reflns_theta_max         64.989
_diffrn_reflns_theta_min         3.447
_diffrn_ambient_temperature      296(2)
_diffrn_detector_area_resol_mean ?
_diffrn_measured_fraction_theta_full 0.972
_diffrn_measured_fraction_theta_max 0.972
_diffrn_measurement_device_type  'Bruker APEX-II CCD'
_diffrn_measurement_method       '\f and \w scans'
_diffrn_radiation_monochromator  graphite
_diffrn_radiation_type           CuK\a
_diffrn_radiation_wavelength     1.54178
_diffrn_source                   ?
_diffrn_standards_number         0
_reflns_Friedel_coverage         0.000
_reflns_Friedel_fraction_full    .
_reflns_Friedel_fraction_max     .
_reflns_number_gt                2415
_reflns_number_total             3035
_reflns_special_details          
; 
 Reflections were merged by SHELXL according to the crystal 
 class for the calculation of statistics and refinement. 
  
 _reflns_Friedel_fraction is defined as the number of unique 
 Friedel pairs measured divided by the number that would be 
 possible theoretically, ignoring centric projections and 
 systematic absences. 
;
_reflns_threshold_expression     'I > 2\s(I)'
_computing_cell_refinement       'SAINT v7.68A (Bruker, 2009)'
_computing_data_collection       'Bruker APEX2'
_computing_data_reduction        'SAINT v7.68A (Bruker, 2009)'
_computing_molecular_graphics    'Olex2 (Dolomanov et al., 2009)'
_computing_publication_material  'Olex2 (Dolomanov et al., 2009)'
_computing_structure_refinement  'XL (Sheldrick, 2008)'
_computing_structure_solution    'XM (Sheldrick, 2008)'
_refine_diff_density_max         0.332
_refine_diff_density_min         -0.362
_refine_diff_density_rms         0.083
_refine_ls_extinction_coef       0.0068(14)
_refine_ls_extinction_expression Fc^*^=kFc[1+0.001xFc^2^\l^3^/sin(2\q)]^-1/4^
_refine_ls_extinction_method     'SHELXL-2014/7 (Sheldrick 2014'
_refine_ls_goodness_of_fit_ref   1.026
_refine_ls_hydrogen_treatment    constr
_refine_ls_matrix_type           full
_refine_ls_number_parameters     248
_refine_ls_number_reflns         3035
_refine_ls_number_restraints     0
_refine_ls_R_factor_all          0.1011
_refine_ls_R_factor_gt           0.0925
_refine_ls_restrained_S_all      1.026
_refine_ls_shift/su_max          0.001
_refine_ls_shift/su_mean         0.000
_refine_ls_structure_factor_coef Fsqd
_refine_ls_weighting_details     
'w=1/[\s^2^(Fo^2^)+(0.1600P)^2^] where P=(Fo^2^+2Fc^2^)/3'
_refine_ls_weighting_scheme      calc
_refine_ls_wR_factor_gt          0.2368
_refine_ls_wR_factor_ref         0.2530
_refine_special_details          ?
_olex2_refinement_description    
; 
1. Fixed Uiso 
 At 1.2 times of: 
  All C(H) groups, All C(H,H) groups, All N(H) groups 
 At 1.5 times of: 
  All C(H,H,H) groups, All O(H) groups 
2.a Secondary CH2 refined with riding coordinates: 
 C1(H1A,H1B) 
2.b Aromatic/amide H refined with riding coordinates: 
 C13(H13), C16(H16), C8(H8), C9(H9), C19(H19), N1(H1), C15(H15), C4(H4A), 
 C6(H6), C18(H18), C7(H7), C10(H10), C11(H11) 
2.c Idealised Me refined as rotating group: 
 C20(H20A,H20B,H20C) 
2.d Idealised tetrahedral OH refined as rotating group: 
 O4(H4), O5(H5) 
;
_atom_sites_solution_hydrogens   geom
_atom_sites_solution_primary     dual
_atom_sites_solution_secondary   ?
loop_
_atom_site_label
_atom_site_type_symbol
_atom_site_fract_x
_atom_site_fract_y
_atom_site_fract_z
_atom_site_U_iso_or_equiv
_atom_site_adp_type
_atom_site_occupancy
_atom_site_site_symmetry_order
_atom_site_calc_flag
_atom_site_refinement_flags_posn
_atom_site_refinement_flags_adp
_atom_site_refinement_flags_occupancy
_atom_site_disorder_assembly
_atom_site_disorder_group
C14 C 0.4694(2) 0.1472(3) 0.06965(9) 0.0390(6) Uani 1 1 d . . . . .
O4 O 0.77887(18) 0.4303(3) 0.14088(8) 0.0615(6) Uani 1 1 d . . . . .
H4 H 0.7939 0.5346 0.1251 0.092 Uiso 1 1 calc GR . . . .
N2 N 0.30150(18) 0.1279(3) 0.00497(8) 0.0435(5) Uani 1 1 d . . . . .
C17 C 0.6750(2) 0.3421(4) 0.11774(10) 0.0442(6) Uani 1 1 d . . . . .
C13 C 0.3682(2) 0.0404(3) 0.04116(10) 0.0423(6) Uani 1 1 d . . . . .
H13 H 0.3521 -0.0940 0.0496 0.051 Uiso 1 1 calc R . . . .
C5 C -0.3273(2) -0.1412(3) -0.20565(9) 0.0389(6) Uani 1 1 d . . . . .
C16 C 0.5970(2) 0.4449(4) 0.08145(10) 0.0462(6) Uani 1 1 d . . . . .
H16 H 0.6132 0.5794 0.0732 0.055 Uiso 1 1 calc R . . . .
C8 C -0.2199(2) -0.0335(4) -0.18131(9) 0.0432(6) Uani 1 1 d . . . . .
H8 H -0.2115 0.1015 -0.1911 0.052 Uiso 1 1 calc R . . . .
C9 C -0.1333(2) -0.1050(4) -0.14702(10) 0.0456(6) Uani 1 1 d . . . . .
H9 H -0.1357 -0.2422 -0.1384 0.055 Uiso 1 1 calc R . . . .
C3 C -0.4631(2) -0.4225(4) -0.21379(10) 0.0435(6) Uani 1 1 d . . . . .
C2 C -0.5354(2) -0.3198(4) -0.25176(11) 0.0487(7) Uani 1 1 d . . . . .
C19 C 0.5449(2) 0.0486(3) 0.10781(9) 0.0436(6) Uani 1 1 d . . . . .
H19 H 0.5267 -0.0839 0.1172 0.052 Uiso 1 1 calc R . . . .
N1 N 0.21128(19) 0.0127(3) -0.02131(8) 0.0447(6) Uani 1 1 d . . . . .
H1 H 0.2010 -0.1121 -0.0127 0.054 Uiso 1 1 calc R . . . .
C15 C 0.4957(2) 0.3483(4) 0.05763(10) 0.0448(6) Uani 1 1 d . . . . .
H15 H 0.4440 0.4180 0.0332 0.054 Uiso 1 1 calc R . . . .
C4 C -0.3584(2) -0.3394(3) -0.18991(9) 0.0426(6) Uani 1 1 d . . . . .
H4A H -0.3099 -0.4099 -0.1645 0.051 Uiso 1 1 calc R . . . .
O1 O -0.63499(16) -0.4378(3) -0.26794(9) 0.0688(7) Uani 1 1 d . . . . .
C6 C -0.4013(2) -0.0423(4) -0.24407(10) 0.0470(6) Uani 1 1 d . . . . .
H6 H -0.3794 0.0876 -0.2542 0.056 Uiso 1 1 calc R . . . .
C12 C 0.1398(2) 0.0957(3) -0.06023(10) 0.0419(6) Uani 1 1 d . . . . .
C18 C 0.6475(2) 0.1457(4) 0.13218(10) 0.0483(6) Uani 1 1 d . . . . .
H18 H 0.6971 0.0791 0.1579 0.058 Uiso 1 1 calc R . . . .
C7 C -0.5075(2) -0.1309(4) -0.26820(11) 0.0539(7) Uani 1 1 d . . . . .
H7 H -0.5563 -0.0639 -0.2941 0.065 Uiso 1 1 calc R . . . .
O3 O 0.14896(16) 0.2760(2) -0.07355(7) 0.0541(6) Uani 1 1 d . . . . .
C10 C -0.0355(2) 0.0178(4) -0.12233(10) 0.0436(6) Uani 1 1 d . . . . .
H10 H -0.0310 0.1522 -0.1333 0.052 Uiso 1 1 calc R . . . .
O2 O -0.51221(17) -0.6089(3) -0.20492(9) 0.0625(6) Uani 1 1 d . . . . .
O5 O 0.1914(2) 0.5938(3) 0.00281(8) 0.0728(7) Uani 1 1 d . . . . .
H5 H 0.1948 0.4948 -0.0164 0.109 Uiso 1 1 calc GR . . . .
C11 C 0.0480(2) -0.0429(4) -0.08574(10) 0.0477(7) Uani 1 1 d . . . . .
H11 H 0.0488 -0.1788 -0.0756 0.057 Uiso 1 1 calc R . . . .
C20 C 0.1548(4) 0.5328(6) 0.05015(16) 0.0883(12) Uani 1 1 d . . . . .
H20A H 0.0673 0.5148 0.0474 0.132 Uiso 1 1 calc GR . . . .
H20B H 0.1774 0.6345 0.0760 0.132 Uiso 1 1 calc GR . . . .
H20C H 0.1941 0.4065 0.0601 0.132 Uiso 1 1 calc GR . . . .
C1 C -0.6201(3) -0.6227(5) -0.24021(15) 0.0748(10) Uani 1 1 d . . . . .
H1A H -0.6122 -0.7344 -0.2643 0.090 Uiso 1 1 calc R . . . .
H1B H -0.6913 -0.6480 -0.2210 0.090 Uiso 1 1 calc R . . . .

loop_
_atom_site_aniso_label
_atom_site_aniso_U_11
_atom_site_aniso_U_22
_atom_site_aniso_U_33
_atom_site_aniso_U_23
_atom_site_aniso_U_13
_atom_site_aniso_U_12
C14 0.0448(12) 0.0338(12) 0.0369(13) -0.0009(9) -0.0055(10) -0.0029(9)
O4 0.0597(12) 0.0629(13) 0.0562(13) 0.0076(9) -0.0283(9) -0.0188(9)
N2 0.0481(11) 0.0325(11) 0.0470(13) -0.0045(8) -0.0136(9) -0.0109(8)
C17 0.0441(13) 0.0449(14) 0.0409(14) -0.0021(9) -0.0117(10) -0.0060(9)
C13 0.0510(14) 0.0292(12) 0.0447(14) -0.0009(9) -0.0086(11) -0.0033(9)
C5 0.0408(12) 0.0370(12) 0.0371(13) -0.0041(9) -0.0086(9) -0.0004(9)
C16 0.0490(14) 0.0358(13) 0.0506(15) 0.0020(10) -0.0143(11) -0.0070(9)
C8 0.0487(14) 0.0351(13) 0.0438(14) -0.0017(9) -0.0080(10) -0.0051(9)
C9 0.0526(14) 0.0357(13) 0.0455(15) 0.0008(9) -0.0136(11) -0.0100(10)
C3 0.0438(13) 0.0340(12) 0.0511(15) -0.0134(9) -0.0061(10) -0.0002(9)
C2 0.0364(12) 0.0494(15) 0.0577(16) -0.0203(11) -0.0119(10) 0.0048(10)
C19 0.0545(14) 0.0329(12) 0.0414(14) 0.0028(9) -0.0084(10) -0.0005(10)
N1 0.0518(12) 0.0282(10) 0.0506(13) -0.0004(8) -0.0167(9) -0.0118(8)
C15 0.0474(13) 0.0376(13) 0.0463(14) 0.0049(10) -0.0146(10) -0.0031(10)
C4 0.0425(12) 0.0382(13) 0.0448(14) -0.0028(9) -0.0101(10) -0.0005(9)
O1 0.0471(11) 0.0601(13) 0.0933(17) -0.0252(11) -0.0284(10) -0.0034(8)
C6 0.0498(14) 0.0382(14) 0.0507(15) -0.0002(10) -0.0093(11) 0.0051(10)
C12 0.0460(13) 0.0304(12) 0.0469(14) -0.0032(9) -0.0106(10) -0.0081(9)
C18 0.0514(14) 0.0477(15) 0.0429(14) 0.0069(10) -0.0135(10) 0.0008(10)
C7 0.0515(15) 0.0499(16) 0.0558(17) -0.0053(12) -0.0225(12) 0.0121(11)
O3 0.0609(11) 0.0325(10) 0.0645(13) 0.0071(7) -0.0203(8) -0.0129(7)
C10 0.0500(13) 0.0355(13) 0.0430(14) 0.0007(9) -0.0094(10) -0.0090(10)
O2 0.0582(12) 0.0461(12) 0.0803(14) -0.0084(9) -0.0122(9) -0.0138(8)
O5 0.1227(19) 0.0335(11) 0.0623(14) 0.0025(8) 0.0081(12) -0.0085(10)
C11 0.0552(14) 0.0325(13) 0.0518(16) 0.0020(10) -0.0165(11) -0.0135(10)
C20 0.105(3) 0.070(2) 0.093(3) 0.0068(18) 0.030(2) 0.0050(19)
C1 0.0546(17) 0.0563(19) 0.109(3) -0.0263(17) -0.0215(16) -0.0094(13)

_geom_special_details            
; 
 All esds (except the esd in the dihedral angle between two l.s. planes) 
 are estimated using the full covariance matrix.  The cell esds are taken 
 into account individually in the estimation of esds in distances, angles 
 and torsion angles; correlations between esds in cell parameters are only 
 used when they are defined by crystal symmetry.  An approximate (isotropic) 
 treatment of cell esds is used for estimating esds involving l.s. planes. 
;
loop_
_geom_bond_atom_site_label_1
_geom_bond_atom_site_label_2
_geom_bond_distance
_geom_bond_site_symmetry_2
_geom_bond_publ_flag
C14 C13 1.455(3) . ?
C14 C19 1.389(3) . ?
C14 C15 1.392(3) . ?
O4 H4 0.8200 . ?
O4 C17 1.366(3) . ?
N2 C13 1.271(3) . ?
N2 N1 1.375(3) . ?
C17 C16 1.386(3) . ?
C17 C18 1.383(4) . ?
C13 H13 0.9300 . ?
C5 C8 1.466(3) . ?
C5 C4 1.414(3) . ?
C5 C6 1.386(3) . ?
C16 H16 0.9300 . ?
C16 C15 1.375(3) . ?
C8 H8 0.9300 . ?
C8 C9 1.325(4) . ?
C9 H9 0.9300 . ?
C9 C10 1.444(3) . ?
C3 C2 1.381(4) . ?
C3 C4 1.367(3) . ?
C3 O2 1.364(3) . ?
C2 O1 1.372(3) . ?
C2 C7 1.355(4) . ?
C19 H19 0.9300 . ?
C19 C18 1.393(3) . ?
N1 H1 0.8600 . ?
N1 C12 1.334(3) . ?
C15 H15 0.9300 . ?
C4 H4A 0.9300 . ?
O1 C1 1.412(4) . ?
C6 H6 0.9300 . ?
C6 C7 1.396(4) . ?
C12 O3 1.240(3) . ?
C12 C11 1.469(3) . ?
C18 H18 0.9300 . ?
C7 H7 0.9300 . ?
C10 H10 0.9300 . ?
C10 C11 1.317(4) . ?
O2 C1 1.430(3) . ?
O5 H5 0.8200 . ?
O5 C20 1.374(4) . ?
C11 H11 0.9300 . ?
C20 H20A 0.9600 . ?
C20 H20B 0.9600 . ?
C20 H20C 0.9600 . ?
C1 H1A 0.9700 . ?
C1 H1B 0.9700 . ?

loop_
_geom_angle_atom_site_label_1
_geom_angle_atom_site_label_2
_geom_angle_atom_site_label_3
_geom_angle
_geom_angle_site_symmetry_1
_geom_angle_site_symmetry_3
_geom_angle_publ_flag
C19 C14 C13 120.8(2) . . ?
C19 C14 C15 118.6(2) . . ?
C15 C14 C13 120.5(2) . . ?
C17 O4 H4 109.5 . . ?
C13 N2 N1 117.07(19) . . ?
O4 C17 C16 121.9(2) . . ?
O4 C17 C18 118.0(2) . . ?
C18 C17 C16 120.1(2) . . ?
C14 C13 H13 119.5 . . ?
N2 C13 C14 121.1(2) . . ?
N2 C13 H13 119.5 . . ?
C4 C5 C8 121.7(2) . . ?
C6 C5 C8 118.5(2) . . ?
C6 C5 C4 119.8(2) . . ?
C17 C16 H16 119.9 . . ?
C15 C16 C17 120.1(2) . . ?
C15 C16 H16 119.9 . . ?
C5 C8 H8 116.0 . . ?
C9 C8 C5 128.0(2) . . ?
C9 C8 H8 116.0 . . ?
C8 C9 H9 118.1 . . ?
C8 C9 C10 123.8(2) . . ?
C10 C9 H9 118.1 . . ?
C4 C3 C2 122.1(2) . . ?
O2 C3 C2 110.4(2) . . ?
O2 C3 C4 127.6(2) . . ?
O1 C2 C3 109.3(2) . . ?
C7 C2 C3 122.6(2) . . ?
C7 C2 O1 128.1(2) . . ?
C14 C19 H19 119.6 . . ?
C14 C19 C18 120.8(2) . . ?
C18 C19 H19 119.6 . . ?
N2 N1 H1 120.2 . . ?
C12 N1 N2 119.64(18) . . ?
C12 N1 H1 120.2 . . ?
C14 C15 H15 119.6 . . ?
C16 C15 C14 120.8(2) . . ?
C16 C15 H15 119.6 . . ?
C5 C4 H4A 121.6 . . ?
C3 C4 C5 116.9(2) . . ?
C3 C4 H4A 121.6 . . ?
C2 O1 C1 106.2(2) . . ?
C5 C6 H6 118.8 . . ?
C5 C6 C7 122.3(2) . . ?
C7 C6 H6 118.8 . . ?
N1 C12 C11 114.62(19) . . ?
O3 C12 N1 122.9(2) . . ?
O3 C12 C11 122.5(2) . . ?
C17 C18 C19 119.4(2) . . ?
C17 C18 H18 120.3 . . ?
C19 C18 H18 120.3 . . ?
C2 C7 C6 116.4(2) . . ?
C2 C7 H7 121.8 . . ?
C6 C7 H7 121.8 . . ?
C9 C10 H10 117.0 . . ?
C11 C10 C9 126.0(2) . . ?
C11 C10 H10 117.0 . . ?
C3 O2 C1 105.4(2) . . ?
C20 O5 H5 109.5 . . ?
C12 C11 H11 118.7 . . ?
C10 C11 C12 122.5(2) . . ?
C10 C11 H11 118.7 . . ?
O5 C20 H20A 109.5 . . ?
O5 C20 H20B 109.5 . . ?
O5 C20 H20C 109.5 . . ?
H20A C20 H20B 109.5 . . ?
H20A C20 H20C 109.5 . . ?
H20B C20 H20C 109.5 . . ?
O1 C1 O2 108.7(2) . . ?
O1 C1 H1A 110.0 . . ?
O1 C1 H1B 110.0 . . ?
O2 C1 H1A 110.0 . . ?
O2 C1 H1B 110.0 . . ?
H1A C1 H1B 108.3 . . ?

loop_
_geom_hbond_atom_site_label_D
_geom_hbond_atom_site_label_H
_geom_hbond_atom_site_label_A
_geom_hbond_distance_DH
_geom_hbond_distance_HA
_geom_hbond_distance_DA
_geom_hbond_angle_DHA
_geom_hbond_site_symmetry_A
O4 H4 O3 0.82 1.96 2.754(3) 162.6 3_665
N1 H1 O5 0.86 1.98 2.835(3) 174.2 1_545
O5 H5 O3 0.82 2.09 2.879(3) 162.0 .

loop_
_geom_torsion_atom_site_label_1
_geom_torsion_atom_site_label_2
_geom_torsion_atom_site_label_3
_geom_torsion_atom_site_label_4
_geom_torsion
_geom_torsion_site_symmetry_1
_geom_torsion_site_symmetry_2
_geom_torsion_site_symmetry_3
_geom_torsion_site_symmetry_4
_geom_torsion_publ_flag
C14 C19 C18 C17 -0.7(4) . . . . ?
O4 C17 C16 C15 177.6(2) . . . . ?
O4 C17 C18 C19 -177.5(2) . . . . ?
N2 N1 C12 O3 -1.5(4) . . . . ?
N2 N1 C12 C11 179.2(2) . . . . ?
C17 C16 C15 C14 0.3(4) . . . . ?
C13 C14 C19 C18 174.9(2) . . . . ?
C13 C14 C15 C16 -174.7(2) . . . . ?
C13 N2 N1 C12 -178.9(2) . . . . ?
C5 C8 C9 C10 -175.3(2) . . . . ?
C5 C6 C7 C2 0.4(4) . . . . ?
C16 C17 C18 C19 3.6(4) . . . . ?
C8 C5 C4 C3 177.5(2) . . . . ?
C8 C5 C6 C7 -178.0(2) . . . . ?
C8 C9 C10 C11 175.5(3) . . . . ?
C9 C10 C11 C12 -175.9(2) . . . . ?
C3 C2 O1 C1 -2.3(3) . . . . ?
C3 C2 C7 C6 -0.9(4) . . . . ?
C3 O2 C1 O1 -2.4(3) . . . . ?
C2 C3 C4 C5 0.4(4) . . . . ?
C2 C3 O2 C1 1.0(3) . . . . ?
C2 O1 C1 O2 3.0(3) . . . . ?
C19 C14 C13 N2 -177.6(2) . . . . ?
C19 C14 C15 C16 2.6(4) . . . . ?
N1 N2 C13 C14 177.33(19) . . . . ?
N1 C12 C11 C10 175.1(2) . . . . ?
C15 C14 C13 N2 -0.3(4) . . . . ?
C15 C14 C19 C18 -2.4(4) . . . . ?
C4 C5 C8 C9 7.1(4) . . . . ?
C4 C5 C6 C7 0.4(4) . . . . ?
C4 C3 C2 O1 -178.9(2) . . . . ?
C4 C3 C2 C7 0.5(4) . . . . ?
C4 C3 O2 C1 -179.3(3) . . . . ?
O1 C2 C7 C6 178.4(3) . . . . ?
C6 C5 C8 C9 -174.6(2) . . . . ?
C6 C5 C4 C3 -0.8(3) . . . . ?
C18 C17 C16 C15 -3.5(4) . . . . ?
C7 C2 O1 C1 178.4(3) . . . . ?
O3 C12 C11 C10 -4.2(4) . . . . ?
O2 C3 C2 O1 0.8(3) . . . . ?
O2 C3 C2 C7 -179.8(2) . . . . ?
O2 C3 C4 C5 -179.3(2) . . . . ?

_shelx_res_file                  
; 
    cu_190418a_0m.res created by SHELXL-2014/7 
  
TITL cu_190418A_0m in P21/n #14 
REM TRY 2 FINAL CC 77.29 TIME 0 SECS 
REM Fragments: 26 2 
REM reset to P21/n #14 
CELL 1.54178 10.9249 6.574 25.7341 90 94.79 90 
ZERR 4 0.0005 0.0003 0.0011 0 0.003 0 
LATT 1 
SYMM 0.5-X,0.5+Y,0.5-Z 
SFAC C H N O 
UNIT 80 80 8 20 
EQIV $1 1-X,1-Y,-Z 
EQIV $2 +X,-1+Y,+Z 
  
L.S. 4 
PLAN  20 
SIZE 0.12 0.1 0.1 
TEMP 23(2) 
HTAB O4 O3_$1 
HTAB N1 O5_$2 
HTAB O5 O3 
BOND $H 
HTAB 
CONF 
fmap 2 
acta 
OMIT -3 130 
OMIT 2 1 8 
OMIT 2 1 12 
OMIT -8 3 21 
OMIT 2 0 14 
OMIT 3 1 11 
OMIT -2 3 1 
OMIT 2 1 11 
OMIT -3 1 1 
OMIT 2 0 10 
OMIT 2 2 2 
OMIT 4 1 10 
OMIT 1 1 18 
OMIT 3 1 9 
REM <olex2.extras> 
REM <HklSrc "%.\\cu_190418A_0m.hkl"> 
REM </olex2.extras> 
  
WGHT    0.160000 
EXTI    0.006828 
FVAR       0.17406 
C14   1    0.469432    0.147244    0.069651    11.00000    0.04480    0.03378 = 
         0.03691   -0.00087   -0.00548   -0.00291 
O4    4    0.778871    0.430254    0.140880    11.00000    0.05968    0.06293 = 
         0.05623    0.00761   -0.02829   -0.01878 
AFIX 147 
H4    2    0.793933    0.534564    0.125145    11.00000   -1.50000 
AFIX   0 
N2    3    0.301500    0.127861    0.004968    11.00000    0.04814    0.03249 = 
         0.04697   -0.00451   -0.01359   -0.01090 
C17   1    0.674960    0.342056    0.117737    11.00000    0.04410    0.04492 = 
         0.04089   -0.00213   -0.01173   -0.00605 
C13   1    0.368238    0.040397    0.041161    11.00000    0.05098    0.02917 = 
         0.04466   -0.00093   -0.00865   -0.00329 
AFIX  43 
H13   2    0.352132   -0.094018    0.049563    11.00000   -1.20000 
AFIX   0 
C5    1   -0.327315   -0.141226   -0.205646    11.00000    0.04078    0.03696 = 
         0.03711   -0.00411   -0.00855   -0.00040 
C16   1    0.596986    0.444862    0.081452    11.00000    0.04900    0.03578 = 
         0.05063    0.00198   -0.01430   -0.00703 
AFIX  43 
H16   2    0.613221    0.579386    0.073203    11.00000   -1.20000 
AFIX   0 
C8    1   -0.219887   -0.033546   -0.181309    11.00000    0.04866    0.03513 = 
         0.04378   -0.00169   -0.00800   -0.00514 
AFIX  43 
H8    2   -0.211476    0.101525   -0.191147    11.00000   -1.20000 
AFIX   0 
C9    1   -0.133308   -0.104997   -0.147023    11.00000    0.05258    0.03572 = 
         0.04555    0.00080   -0.01365   -0.01000 
AFIX  43 
H9    2   -0.135674   -0.242194   -0.138352    11.00000   -1.20000 
AFIX   0 
C3    1   -0.463106   -0.422539   -0.213795    11.00000    0.04376    0.03404 = 
         0.05106   -0.01338   -0.00612   -0.00024 
C2    1   -0.535442   -0.319816   -0.251758    11.00000    0.03643    0.04941 = 
         0.05771   -0.02028   -0.01189    0.00479 
C19   1    0.544912    0.048590    0.107809    11.00000    0.05449    0.03294 = 
         0.04139    0.00280   -0.00843   -0.00046 
AFIX  43 
H19   2    0.526713   -0.083934    0.117195    11.00000   -1.20000 
AFIX   0 
N1    3    0.211280    0.012713   -0.021309    11.00000    0.05180    0.02817 = 
         0.05056   -0.00044   -0.01674   -0.01183 
AFIX  43 
H1    2    0.200984   -0.112149   -0.012707    11.00000   -1.20000 
AFIX   0 
C15   1    0.495674    0.348261    0.057635    11.00000    0.04741    0.03758 = 
         0.04630    0.00490   -0.01463   -0.00314 
AFIX  43 
H15   2    0.444038    0.418045    0.033198    11.00000   -1.20000 
AFIX   0 
C4    1   -0.358402   -0.339412   -0.189914    11.00000    0.04255    0.03821 = 
         0.04482   -0.00285   -0.01013   -0.00049 
AFIX  43 
H4A   2   -0.309877   -0.409856   -0.164513    11.00000   -1.20000 
AFIX   0 
O1    4   -0.634991   -0.437821   -0.267937    11.00000    0.04714    0.06014 = 
         0.09332   -0.02524   -0.02836   -0.00338 
C6    1   -0.401268   -0.042345   -0.244073    11.00000    0.04977    0.03816 = 
         0.05067   -0.00024   -0.00934    0.00508 
AFIX  43 
H6    2   -0.379403    0.087634   -0.254158    11.00000   -1.20000 
AFIX   0 
C12   1    0.139788    0.095737   -0.060228    11.00000    0.04603    0.03038 = 
         0.04689   -0.00318   -0.01057   -0.00812 
C18   1    0.647493    0.145665    0.132182    11.00000    0.05138    0.04772 = 
         0.04292    0.00685   -0.01347    0.00085 
AFIX  43 
H18   2    0.697096    0.079057    0.157943    11.00000   -1.20000 
AFIX   0 
C7    1   -0.507465   -0.130895   -0.268200    11.00000    0.05145    0.04994 = 
         0.05581   -0.00527   -0.02248    0.01206 
AFIX  43 
H7    2   -0.556321   -0.063880   -0.294135    11.00000   -1.20000 
AFIX   0 
O3    4    0.148957    0.275958   -0.073553    11.00000    0.06094    0.03253 = 
         0.06448    0.00709   -0.02029   -0.01287 
C10   1   -0.035476    0.017815   -0.122334    11.00000    0.04996    0.03554 = 
         0.04301    0.00069   -0.00937   -0.00904 
AFIX  43 
H10   2   -0.030966    0.152217   -0.133289    11.00000   -1.20000 
AFIX   0 
O2    4   -0.512210   -0.608926   -0.204917    11.00000    0.05817    0.04613 = 
         0.08026   -0.00841   -0.01225   -0.01380 
O5    4    0.191417    0.593810    0.002812    11.00000    0.12272    0.03345 = 
         0.06230    0.00250    0.00810   -0.00854 
AFIX 147 
H5    2    0.194756    0.494759   -0.016384    11.00000   -1.50000 
AFIX   0 
C11   1    0.047955   -0.042929   -0.085736    11.00000    0.05518    0.03252 = 
         0.05184    0.00204   -0.01652   -0.01351 
AFIX  43 
H11   2    0.048780   -0.178800   -0.075649    11.00000   -1.20000 
AFIX   0 
C20   1    0.154761    0.532797    0.050149    11.00000    0.10527    0.07015 = 
         0.09304    0.00684    0.03021    0.00501 
AFIX 137 
H20A  2    0.067257    0.514802    0.047418    11.00000   -1.50000 
H20B  2    0.177351    0.634461    0.075966    11.00000   -1.50000 
H20C  2    0.194057    0.406483    0.060148    11.00000   -1.50000 
AFIX   0 
C1    1   -0.620131   -0.622728   -0.240214    11.00000    0.05459    0.05634 = 
         0.10873   -0.02626   -0.02149   -0.00944 
AFIX  23 
H1A   2   -0.612182   -0.734443   -0.264325    11.00000   -1.20000 
H1B   2   -0.691344   -0.647965   -0.221021    11.00000   -1.20000 
AFIX   0 
HKLF 4 
  
REM  cu_190418A_0m in P21/n #14 
REM R1 =  0.0925 for    2415 Fo > 4sig(Fo)  and  0.1011 for all    3035 data 
REM    248 parameters refined using      0 restraints 
  
END 
  
WGHT      0.1600      0.0000 
  
REM Instructions for potential hydrogen bonds 
HTAB O4 O3_$1 
HTAB N1 O5_$2 
EQIV $3 x-3/2, -y+1/2, z-1/2 
HTAB C7 O4_$3 
HTAB O5 O3 
HTAB C20 N2 
  
REM Highest difference peak  0.332,  deepest hole -0.362,  1-sigma level  0.083 
Q1    1   0.1406  0.4301 -0.0582  11.00000  0.05    0.33 
Q2    1   0.1670  0.4064 -0.0695  11.00000  0.05    0.33 
Q3    1   0.3210  0.2785 -0.0114  11.00000  0.05    0.28 
Q4    1  -0.6368 -0.8081 -0.2283  11.00000  0.05    0.27 
Q5    1   0.1141 -0.1764 -0.1037  11.00000  0.05    0.27 
Q6    1  -0.6683 -0.2809 -0.2583  11.00000  0.05    0.26 
Q7    1   0.8503  0.3021  0.1229  11.00000  0.05    0.26 
Q8    1   0.4947  0.2397  0.0569  11.00000  0.05    0.25 
Q9    1   0.2413  0.6425  0.0921  11.00000  0.05    0.25 
Q10   1  -0.6328 -0.3618 -0.2596  11.00000  0.05    0.24 
Q11   1   0.1420  0.7138  0.0158  11.00000  0.05    0.24 
Q12   1   0.2889 -0.1411 -0.0438  11.00000  0.05    0.24 
Q13   1   0.6580  0.2948  0.1234  11.00000  0.05    0.24 
Q14   1   0.3817 -0.1207  0.0395  11.00000  0.05    0.24 
Q15   1   0.1391  0.4020  0.0324  11.00000  0.05    0.23 
Q16   1  -0.4662 -0.6093 -0.2230  11.00000  0.05    0.23 
Q17   1  -0.0743 -0.2528 -0.1572  11.00000  0.05    0.22 
Q18   1   0.2161  0.1431 -0.0938  11.00000  0.05    0.22 
Q19   1   0.1181 -0.0384 -0.0993  11.00000  0.05    0.22 
Q20   1  -0.6259 -0.5527 -0.2724  11.00000  0.05    0.22 
;
_shelx_res_checksum              86762
_olex2_submission_special_instructions 'No special instructions were received'
####################################################################### 
# 
# This file contains crystal structure data downloaded from the 
# Cambridge Structural Database (CSD) hosted by the Cambridge 
# Crystallographic Data Centre (CCDC).
# 
# Full information about CCDC data access policies and citation 
# guidelines are available at http://www.ccdc.cam.ac.uk/access/V1 
# 
# Audit and citation data items may have been added by the CCDC. 
# Please retain this information to preserve the provenance of 
# this file and to allow appropriate attribution of the data. 
# 
#######################################################################

data_cu_190523c_0m
_database_code_depnum_ccdc_archive 'CCDC 1984253'
loop_
_audit_author_name
_audit_author_address
'Ahmed Tantawy'
;Huazhong agriculture university
China
;
_audit_update_record             
;
2020-02-15 deposited with the CCDC.	2021-06-24 downloaded from the CCDC.
;
_audit_creation_date             2019-05-28
_audit_creation_method           
; 
Olex2 1.2 
(compiled 2018.05.29 svn.r3508 for OlexSys, GUI svn.r5506) 
;
_shelx_SHELXL_version_number     2014/7
_chemical_name_common            ?
_chemical_name_systematic        ?
_chemical_formula_moiety         'C19 H16 N2 O5, C H4 O'
_chemical_formula_sum            'C20 H20 N2 O6'
_chemical_formula_weight         384.38
_chemical_melting_point          ?
loop_
_atom_type_symbol
_atom_type_description
_atom_type_scat_dispersion_real
_atom_type_scat_dispersion_imag
_atom_type_scat_source
C C 0.0181 0.0091 'International Tables Vol C Tables 4.2.6.8 and 6.1.1.4'
H H 0.0000 0.0000 'International Tables Vol C Tables 4.2.6.8 and 6.1.1.4'
N N 0.0311 0.0180 'International Tables Vol C Tables 4.2.6.8 and 6.1.1.4'
O O 0.0492 0.0322 'International Tables Vol C Tables 4.2.6.8 and 6.1.1.4'

_shelx_space_group_comment       
; 
The symmetry employed for this shelxl refinement is uniquely defined 
by the following loop, which should always be used as a source of 
symmetry information in preference to the above space-group names. 
They are only intended as comments. 
;
_space_group_crystal_system      monoclinic
_space_group_IT_number           14
_space_group_name_H-M_alt        'P 1 21/c 1'
_space_group_name_Hall           '-P 2ybc'
loop_
_space_group_symop_operation_xyz
'x, y, z'
'-x, y+1/2, -z+1/2'
'-x, -y, -z'
'x, -y-1/2, z-1/2'

_cell_length_a                   6.6192(6)
_cell_length_b                   19.7039(17)
_cell_length_c                   14.2723(13)
_cell_angle_alpha                90
_cell_angle_beta                 99.079(5)
_cell_angle_gamma                90
_cell_volume                     1838.1(3)
_cell_formula_units_Z            4
_cell_measurement_reflns_used    5795
_cell_measurement_temperature    293(2)
_cell_measurement_theta_max      70.41
_cell_measurement_theta_min      3.86
_shelx_estimated_absorpt_T_max   0.918
_shelx_estimated_absorpt_T_min   0.896
_exptl_absorpt_coefficient_mu    0.866
_exptl_absorpt_correction_T_max  0.7535
_exptl_absorpt_correction_T_min  0.4681
_exptl_absorpt_correction_type   none
_exptl_absorpt_process_details   ?
_exptl_absorpt_special_details   ?
_exptl_crystal_colour            yellow
_exptl_crystal_colour_primary    yellow
_exptl_crystal_density_diffrn    1.389
_exptl_crystal_density_meas      .
_exptl_crystal_density_method    ?
_exptl_crystal_description       block
_exptl_crystal_F_000             808
_exptl_crystal_size_max          0.13
_exptl_crystal_size_mid          0.12
_exptl_crystal_size_min          0.1
_exptl_transmission_factor_max   ?
_exptl_transmission_factor_min   ?
_diffrn_reflns_av_R_equivalents  0.0552
_diffrn_reflns_av_unetI/netI     0.0509
_diffrn_reflns_Laue_measured_fraction_full 0.951
_diffrn_reflns_Laue_measured_fraction_max 0.951
_diffrn_reflns_limit_h_max       6
_diffrn_reflns_limit_h_min       -7
_diffrn_reflns_limit_k_max       23
_diffrn_reflns_limit_k_min       -22
_diffrn_reflns_limit_l_max       16
_diffrn_reflns_limit_l_min       -15
_diffrn_reflns_number            10609
_diffrn_reflns_point_group_measured_fraction_full 0.951
_diffrn_reflns_point_group_measured_fraction_max 0.951
_diffrn_reflns_theta_full        64.992
_diffrn_reflns_theta_max         64.992
_diffrn_reflns_theta_min         3.856
_diffrn_ambient_temperature      293(2)
_diffrn_detector_area_resol_mean ?
_diffrn_measured_fraction_theta_full 0.951
_diffrn_measured_fraction_theta_max 0.951
_diffrn_measurement_device_type  'Bruker APEX-II CCD'
_diffrn_measurement_method       '\f and \w scans'
_diffrn_radiation_monochromator  graphite
_diffrn_radiation_type           CuK\a
_diffrn_radiation_wavelength     1.54178
_diffrn_source                   ?
_diffrn_standards_number         0
_reflns_Friedel_coverage         0.000
_reflns_Friedel_fraction_full    .
_reflns_Friedel_fraction_max     .
_reflns_number_gt                2642
_reflns_number_total             2973
_reflns_special_details          
; 
 Reflections were merged by SHELXL according to the crystal 
 class for the calculation of statistics and refinement. 
  
 _reflns_Friedel_fraction is defined as the number of unique 
 Friedel pairs measured divided by the number that would be 
 possible theoretically, ignoring centric projections and 
 systematic absences. 
;
_reflns_threshold_expression     'I > 2\s(I)'
_computing_cell_refinement       'SAINT v7.68A (Bruker, 2009)'
_computing_data_collection       'Bruker APEX2'
_computing_data_reduction        'SAINT v7.68A (Bruker, 2009)'
_computing_molecular_graphics    'Olex2 (Dolomanov et al., 2009)'
_computing_publication_material  'Olex2 (Dolomanov et al., 2009)'
_computing_structure_refinement  'XL (Sheldrick, 2008)'
_computing_structure_solution    'XM (Sheldrick, 2008)'
_refine_diff_density_max         0.285
_refine_diff_density_min         -0.225
_refine_diff_density_rms         0.061
_refine_ls_extinction_coef       0.0018(3)
_refine_ls_extinction_expression Fc^*^=kFc[1+0.001xFc^2^\l^3^/sin(2\q)]^-1/4^
_refine_ls_extinction_method     'SHELXL-2014/7 (Sheldrick 2014'
_refine_ls_goodness_of_fit_ref   1.074
_refine_ls_hydrogen_treatment    constr
_refine_ls_matrix_type           full
_refine_ls_number_parameters     258
_refine_ls_number_reflns         2973
_refine_ls_number_restraints     0
_refine_ls_R_factor_all          0.0507
_refine_ls_R_factor_gt           0.0461
_refine_ls_restrained_S_all      1.074
_refine_ls_shift/su_max          0.001
_refine_ls_shift/su_mean         0.000
_refine_ls_structure_factor_coef Fsqd
_refine_ls_weighting_details     
'w=1/[\s^2^(Fo^2^)+(0.0675P)^2^+0.6832P] where P=(Fo^2^+2Fc^2^)/3'
_refine_ls_weighting_scheme      calc
_refine_ls_wR_factor_gt          0.1239
_refine_ls_wR_factor_ref         0.1332
_refine_special_details          ?
_olex2_refinement_description    
; 
1. Fixed Uiso 
 At 1.2 times of: 
  All C(H) groups, All C(H,H) groups, All N(H) groups 
 At 1.5 times of: 
  All C(H,H,H) groups, All O(H) groups 
2.a Secondary CH2 refined with riding coordinates: 
 C19(H19A,H19B) 
2.b Aromatic/amide H refined with riding coordinates: 
 C3(H3), C5(H5), C6(H6), C7(H7), C9(H9), C10(H10), C11(H11), C12(H12), 
 C14(H14), C15(H15), C18(H18), N2(H2) 
2.c Idealised Me refined as rotating group: 
 C20(H20A,H20B,H20C) 
2.d Idealised tetrahedral OH refined as rotating group: 
 O1(H1), O2(H2A), O022(H022) 
;
_atom_sites_solution_hydrogens   geom
_atom_sites_solution_primary     dual
_atom_sites_solution_secondary   ?
loop_
_atom_site_label
_atom_site_type_symbol
_atom_site_fract_x
_atom_site_fract_y
_atom_site_fract_z
_atom_site_U_iso_or_equiv
_atom_site_adp_type
_atom_site_occupancy
_atom_site_site_symmetry_order
_atom_site_calc_flag
_atom_site_refinement_flags_posn
_atom_site_refinement_flags_adp
_atom_site_refinement_flags_occupancy
_atom_site_disorder_assembly
_atom_site_disorder_group
C1 C 0.6401(3) 0.52542(8) 0.15648(12) 0.0245(4) Uani 1 1 d . . . . .
C2 C 0.8446(3) 0.53847(8) 0.19490(12) 0.0249(4) Uani 1 1 d . . . . .
C3 C 0.9125(3) 0.60464(8) 0.21247(13) 0.0266(4) Uani 1 1 d . . . . .
H3 H 1.0481 0.6128 0.2386 0.032 Uiso 1 1 calc R . . . .
C4 C 0.7778(3) 0.65864(8) 0.19094(13) 0.0247(4) Uani 1 1 d . . . . .
C5 C 0.5760(3) 0.64704(9) 0.14951(13) 0.0274(4) Uani 1 1 d . . . . .
H5 H 0.4873 0.6832 0.1326 0.033 Uiso 1 1 calc R . . . .
C6 C 0.5098(3) 0.58110(9) 0.13395(13) 0.0268(4) Uani 1 1 d . . . . .
H6 H 0.3742 0.5733 0.1076 0.032 Uiso 1 1 calc R . . . .
C7 C 0.5569(3) 0.45760(8) 0.14254(13) 0.0254(4) Uani 1 1 d . . . . .
H7 H 0.4169 0.4524 0.1229 0.030 Uiso 1 1 calc R . . . .
C8 C 0.6597(3) 0.28366(8) 0.15149(12) 0.0225(4) Uani 1 1 d . . . . .
C9 C 0.5223(3) 0.22530(8) 0.13525(13) 0.0268(4) Uani 1 1 d . . . . .
H9 H 0.3817 0.2323 0.1274 0.032 Uiso 1 1 calc R . . . .
C10 C 0.5942(3) 0.16222(8) 0.13146(12) 0.0249(4) Uani 1 1 d . . . . .
H10 H 0.7355 0.1576 0.1378 0.030 Uiso 1 1 calc R . . . .
C11 C 0.4765(3) 0.10080(8) 0.11864(13) 0.0263(4) Uani 1 1 d . . . . .
H11 H 0.3348 0.1035 0.1041 0.032 Uiso 1 1 calc R . . . .
C12 C 0.5667(3) 0.03958(9) 0.12714(12) 0.0256(4) Uani 1 1 d . . . . .
H12 H 0.7087 0.0394 0.1413 0.031 Uiso 1 1 calc R . . . .
C13 C 0.4675(3) -0.02668(9) 0.11675(12) 0.0248(4) Uani 1 1 d . . . . .
C14 C 0.5879(3) -0.08410(9) 0.14317(13) 0.0275(4) Uani 1 1 d . . . . .
H14 H 0.7256 -0.0784 0.1676 0.033 Uiso 1 1 calc R . . . .
C15 C 0.5071(3) -0.14982(9) 0.13386(14) 0.0294(4) Uani 1 1 d . . . . .
H15 H 0.5872 -0.1878 0.1522 0.035 Uiso 1 1 calc R . . . .
C16 C 0.3058(3) -0.15535(8) 0.09668(13) 0.0269(4) Uani 1 1 d . . . . .
C17 C 0.1843(3) -0.09908(9) 0.06971(13) 0.0280(4) Uani 1 1 d . . . . .
C18 C 0.2593(3) -0.03437(8) 0.07949(13) 0.0276(4) Uani 1 1 d . . . . .
H18 H 0.1759 0.0030 0.0622 0.033 Uiso 1 1 calc R . . . .
C19 C -0.0018(3) -0.19209(9) 0.02916(16) 0.0368(5) Uani 1 1 d . . . . .
H19A H -0.1121 -0.2117 0.0576 0.044 Uiso 1 1 calc R . . . .
H19B H -0.0166 -0.2069 -0.0364 0.044 Uiso 1 1 calc R . . . .
N1 N 0.6695(2) 0.40416(7) 0.15631(11) 0.0245(4) Uani 1 1 d . . . . .
N2 N 0.5634(2) 0.34380(7) 0.14187(11) 0.0243(4) Uani 1 1 d . . . . .
H2 H 0.4324 0.3447 0.1264 0.029 Uiso 1 1 calc R . . . .
O1 O 0.9841(2) 0.48810(6) 0.21611(10) 0.0329(3) Uani 1 1 d . . . . .
H1 H 0.9275 0.4512 0.2060 0.049 Uiso 1 1 calc GR . . . .
O2 O 0.8355(2) 0.72432(5) 0.20715(10) 0.0308(3) Uani 1 1 d . . . . .
H2A H 0.9512 0.7256 0.2377 0.046 Uiso 1 1 calc GR . . . .
O3 O 0.84945(19) 0.27811(6) 0.17154(9) 0.0279(3) Uani 1 1 d . . . . .
O4 O 0.1899(2) -0.21354(6) 0.07931(11) 0.0365(4) Uani 1 1 d . . . . .
O5 O -0.0101(2) -0.11954(6) 0.03346(12) 0.0429(4) Uani 1 1 d . . . . .
C20 C 1.0456(3) 0.38319(10) 0.02270(15) 0.0382(5) Uani 1 1 d . . . . .
H20A H 1.1510 0.3981 -0.0116 0.057 Uiso 1 1 calc GR . . . .
H20B H 0.9594 0.4209 0.0325 0.057 Uiso 1 1 calc GR . . . .
H20C H 0.9650 0.3487 -0.0131 0.057 Uiso 1 1 calc GR . . . .
O022 O 1.13589(19) 0.35648(7) 0.11156(10) 0.0350(4) Uani 1 1 d . . . . .
H022 H 1.0504 0.3346 0.1345 0.052 Uiso 1 1 calc GR . . . .

loop_
_atom_site_aniso_label
_atom_site_aniso_U_11
_atom_site_aniso_U_22
_atom_site_aniso_U_33
_atom_site_aniso_U_23
_atom_site_aniso_U_13
_atom_site_aniso_U_12
C1 0.0246(10) 0.0210(8) 0.0290(9) -0.0004(7) 0.0079(7) -0.0013(6)
C2 0.0250(11) 0.0213(9) 0.0289(9) 0.0006(7) 0.0057(7) 0.0019(6)
C3 0.0229(10) 0.0232(9) 0.0337(10) 0.0000(7) 0.0043(7) -0.0021(7)
C4 0.0256(11) 0.0201(8) 0.0298(9) -0.0009(6) 0.0090(7) -0.0018(6)
C5 0.0256(11) 0.0200(8) 0.0372(10) -0.0001(7) 0.0072(7) 0.0040(7)
C6 0.0201(10) 0.0256(9) 0.0351(10) -0.0010(7) 0.0057(7) -0.0012(7)
C7 0.0217(10) 0.0228(9) 0.0325(10) -0.0012(7) 0.0075(7) -0.0009(6)
C8 0.0202(11) 0.0226(8) 0.0265(9) 0.0017(6) 0.0091(7) 0.0012(6)
C9 0.0226(10) 0.0240(9) 0.0355(10) -0.0003(7) 0.0103(7) -0.0010(6)
C10 0.0245(10) 0.0250(9) 0.0260(9) 0.0019(7) 0.0069(7) -0.0002(6)
C11 0.0270(11) 0.0223(9) 0.0310(10) 0.0000(7) 0.0088(7) -0.0013(7)
C12 0.0255(10) 0.0249(9) 0.0269(9) -0.0016(7) 0.0058(7) -0.0022(6)
C13 0.0289(11) 0.0217(8) 0.0258(9) -0.0013(6) 0.0100(7) 0.0006(7)
C14 0.0274(11) 0.0233(9) 0.0324(10) -0.0020(7) 0.0062(7) 0.0005(7)
C15 0.0299(11) 0.0197(8) 0.0392(11) 0.0006(7) 0.0075(8) 0.0042(7)
C16 0.0294(11) 0.0193(8) 0.0339(10) -0.0017(7) 0.0111(7) -0.0021(6)
C17 0.0241(11) 0.0249(9) 0.0366(10) -0.0006(7) 0.0097(7) -0.0002(7)
C18 0.0275(11) 0.0195(8) 0.0368(10) 0.0006(7) 0.0084(8) 0.0030(7)
C19 0.0285(12) 0.0245(9) 0.0589(13) -0.0004(8) 0.0114(9) -0.0048(7)
N1 0.0232(9) 0.0188(7) 0.0323(8) -0.0012(6) 0.0071(6) -0.0031(5)
N2 0.0192(9) 0.0185(7) 0.0360(9) -0.0002(6) 0.0072(6) -0.0025(5)
O1 0.0265(8) 0.0183(6) 0.0514(8) -0.0020(5) -0.0021(6) 0.0026(5)
O2 0.0283(8) 0.0178(6) 0.0452(8) -0.0008(5) 0.0022(6) -0.0022(5)
O3 0.0222(8) 0.0215(6) 0.0405(7) 0.0036(5) 0.0064(5) -0.0005(4)
O4 0.0333(9) 0.0188(6) 0.0576(9) 0.0004(6) 0.0078(6) -0.0043(5)
O5 0.0272(9) 0.0245(7) 0.0748(11) 0.0006(6) 0.0010(7) -0.0024(5)
C20 0.0381(13) 0.0394(11) 0.0394(11) 0.0023(9) 0.0130(9) -0.0021(9)
O022 0.0215(8) 0.0354(7) 0.0495(8) 0.0110(6) 0.0103(6) -0.0019(5)

_geom_special_details            
; 
 All esds (except the esd in the dihedral angle between two l.s. planes) 
 are estimated using the full covariance matrix.  The cell esds are taken 
 into account individually in the estimation of esds in distances, angles 
 and torsion angles; correlations between esds in cell parameters are only 
 used when they are defined by crystal symmetry.  An approximate (isotropic) 
 treatment of cell esds is used for estimating esds involving l.s. planes. 
;
loop_
_geom_bond_atom_site_label_1
_geom_bond_atom_site_label_2
_geom_bond_distance
_geom_bond_site_symmetry_2
_geom_bond_publ_flag
C1 C2 1.401(3) . ?
C1 C6 1.401(2) . ?
C1 C7 1.447(2) . ?
C2 C3 1.389(2) . ?
C2 O1 1.357(2) . ?
C3 H3 0.9300 . ?
C3 C4 1.391(2) . ?
C4 C5 1.392(3) . ?
C4 O2 1.3586(19) . ?
C5 H5 0.9300 . ?
C5 C6 1.378(2) . ?
C6 H6 0.9300 . ?
C7 H7 0.9300 . ?
C7 N1 1.287(2) . ?
C8 C9 1.462(2) . ?
C8 N2 1.342(2) . ?
C8 O3 1.248(2) . ?
C9 H9 0.9300 . ?
C9 C10 1.335(2) . ?
C10 H10 0.9300 . ?
C10 C11 1.435(2) . ?
C11 H11 0.9300 . ?
C11 C12 1.343(2) . ?
C12 H12 0.9300 . ?
C12 C13 1.458(2) . ?
C13 C14 1.401(2) . ?
C13 C18 1.405(3) . ?
C14 H14 0.9300 . ?
C14 C15 1.399(2) . ?
C15 H15 0.9300 . ?
C15 C16 1.359(3) . ?
C16 C17 1.388(3) . ?
C16 O4 1.380(2) . ?
C17 C18 1.367(2) . ?
C17 O5 1.370(2) . ?
C18 H18 0.9300 . ?
C19 H19A 0.9700 . ?
C19 H19B 0.9700 . ?
C19 O4 1.419(3) . ?
C19 O5 1.432(2) . ?
N1 N2 1.3803(19) . ?
N2 H2 0.8600 . ?
O1 H1 0.8200 . ?
O2 H2A 0.8200 . ?
C20 H20A 0.9600 . ?
C20 H20B 0.9600 . ?
C20 H20C 0.9600 . ?
C20 O022 1.415(2) . ?
O022 H022 0.8200 . ?

loop_
_geom_angle_atom_site_label_1
_geom_angle_atom_site_label_2
_geom_angle_atom_site_label_3
_geom_angle
_geom_angle_site_symmetry_1
_geom_angle_site_symmetry_3
_geom_angle_publ_flag
C2 C1 C7 123.13(15) . . ?
C6 C1 C2 117.87(15) . . ?
C6 C1 C7 118.96(16) . . ?
C3 C2 C1 120.54(16) . . ?
O1 C2 C1 122.30(15) . . ?
O1 C2 C3 117.16(16) . . ?
C2 C3 H3 120.0 . . ?
C2 C3 C4 120.00(17) . . ?
C4 C3 H3 120.0 . . ?
C3 C4 C5 120.46(15) . . ?
O2 C4 C3 122.55(16) . . ?
O2 C4 C5 116.98(15) . . ?
C4 C5 H5 120.6 . . ?
C6 C5 C4 118.86(16) . . ?
C6 C5 H5 120.6 . . ?
C1 C6 H6 118.9 . . ?
C5 C6 C1 122.20(17) . . ?
C5 C6 H6 118.9 . . ?
C1 C7 H7 118.8 . . ?
N1 C7 C1 122.37(17) . . ?
N1 C7 H7 118.8 . . ?
N2 C8 C9 113.86(16) . . ?
O3 C8 C9 123.09(15) . . ?
O3 C8 N2 123.05(15) . . ?
C8 C9 H9 119.3 . . ?
C10 C9 C8 121.45(17) . . ?
C10 C9 H9 119.3 . . ?
C9 C10 H10 116.6 . . ?
C9 C10 C11 126.89(17) . . ?
C11 C10 H10 116.6 . . ?
C10 C11 H11 119.3 . . ?
C12 C11 C10 121.44(18) . . ?
C12 C11 H11 119.3 . . ?
C11 C12 H12 116.2 . . ?
C11 C12 C13 127.51(18) . . ?
C13 C12 H12 116.2 . . ?
C14 C13 C12 117.91(17) . . ?
C14 C13 C18 119.82(16) . . ?
C18 C13 C12 122.26(15) . . ?
C13 C14 H14 119.0 . . ?
C15 C14 C13 121.95(18) . . ?
C15 C14 H14 119.0 . . ?
C14 C15 H15 121.7 . . ?
C16 C15 C14 116.61(16) . . ?
C16 C15 H15 121.7 . . ?
C15 C16 C17 122.26(16) . . ?
C15 C16 O4 128.31(15) . . ?
O4 C16 C17 109.43(16) . . ?
C18 C17 C16 122.11(18) . . ?
C18 C17 O5 128.12(17) . . ?
O5 C17 C16 109.77(15) . . ?
C13 C18 H18 121.4 . . ?
C17 C18 C13 117.24(16) . . ?
C17 C18 H18 121.4 . . ?
H19A C19 H19B 108.4 . . ?
O4 C19 H19A 110.1 . . ?
O4 C19 H19B 110.1 . . ?
O4 C19 O5 108.23(15) . . ?
O5 C19 H19A 110.1 . . ?
O5 C19 H19B 110.1 . . ?
C7 N1 N2 114.40(15) . . ?
C8 N2 N1 121.53(15) . . ?
C8 N2 H2 119.2 . . ?
N1 N2 H2 119.2 . . ?
C2 O1 H1 109.5 . . ?
C4 O2 H2A 109.5 . . ?
C16 O4 C19 105.70(13) . . ?
C17 O5 C19 105.65(14) . . ?
H20A C20 H20B 109.5 . . ?
H20A C20 H20C 109.5 . . ?
H20B C20 H20C 109.5 . . ?
O022 C20 H20A 109.5 . . ?
O022 C20 H20B 109.5 . . ?
O022 C20 H20C 109.5 . . ?
C20 O022 H022 109.5 . . ?

loop_
_geom_hbond_atom_site_label_D
_geom_hbond_atom_site_label_H
_geom_hbond_atom_site_label_A
_geom_hbond_distance_DH
_geom_hbond_distance_HA
_geom_hbond_distance_DA
_geom_hbond_angle_DHA
_geom_hbond_site_symmetry_A
N2 H2 O022 0.86 1.95 2.805(2) 169.8 1_455
O1 H1 N1 0.82 1.97 2.6905(19) 145.5 .
O2 H2A O3 0.82 1.99 2.7075(18) 146.2 2_755
O022 H022 O3 0.82 1.87 2.6878(17) 172.2 .

loop_
_geom_torsion_atom_site_label_1
_geom_torsion_atom_site_label_2
_geom_torsion_atom_site_label_3
_geom_torsion_atom_site_label_4
_geom_torsion
_geom_torsion_site_symmetry_1
_geom_torsion_site_symmetry_2
_geom_torsion_site_symmetry_3
_geom_torsion_site_symmetry_4
_geom_torsion_publ_flag
C1 C2 C3 C4 -0.7(3) . . . . ?
C1 C7 N1 N2 178.44(14) . . . . ?
C2 C1 C6 C5 -0.8(3) . . . . ?
C2 C1 C7 N1 -6.6(3) . . . . ?
C2 C3 C4 C5 -1.7(3) . . . . ?
C2 C3 C4 O2 179.57(16) . . . . ?
C3 C4 C5 C6 2.7(3) . . . . ?
C4 C5 C6 C1 -1.5(3) . . . . ?
C6 C1 C2 C3 1.9(3) . . . . ?
C6 C1 C2 O1 -177.78(16) . . . . ?
C6 C1 C7 N1 175.78(16) . . . . ?
C7 C1 C2 C3 -175.70(16) . . . . ?
C7 C1 C2 O1 4.6(3) . . . . ?
C7 C1 C6 C5 176.88(16) . . . . ?
C7 N1 N2 C8 178.60(15) . . . . ?
C8 C9 C10 C11 178.17(16) . . . . ?
C9 C8 N2 N1 178.87(14) . . . . ?
C9 C10 C11 C12 -172.02(17) . . . . ?
C10 C11 C12 C13 179.59(16) . . . . ?
C11 C12 C13 C14 -170.15(17) . . . . ?
C11 C12 C13 C18 11.4(3) . . . . ?
C12 C13 C14 C15 -178.66(16) . . . . ?
C12 C13 C18 C17 177.63(16) . . . . ?
C13 C14 C15 C16 0.8(3) . . . . ?
C14 C13 C18 C17 -0.8(3) . . . . ?
C14 C15 C16 C17 -0.5(3) . . . . ?
C14 C15 C16 O4 179.38(17) . . . . ?
C15 C16 C17 C18 -0.5(3) . . . . ?
C15 C16 C17 O5 179.08(17) . . . . ?
C15 C16 O4 C19 -172.56(19) . . . . ?
C16 C17 C18 C13 1.1(3) . . . . ?
C16 C17 O5 C19 -6.0(2) . . . . ?
C17 C16 O4 C19 7.3(2) . . . . ?
C18 C13 C14 C15 -0.1(3) . . . . ?
C18 C17 O5 C19 173.53(19) . . . . ?
N2 C8 C9 C10 172.35(16) . . . . ?
O1 C2 C3 C4 179.02(16) . . . . ?
O2 C4 C5 C6 -178.45(16) . . . . ?
O3 C8 C9 C10 -7.0(3) . . . . ?
O3 C8 N2 N1 -1.8(3) . . . . ?
O4 C16 C17 C18 179.62(16) . . . . ?
O4 C16 C17 O5 -0.8(2) . . . . ?
O4 C19 O5 C17 10.5(2) . . . . ?
O5 C17 C18 C13 -178.35(17) . . . . ?
O5 C19 O4 C16 -11.0(2) . . . . ?

_iucr_refine_instructions_details 
; 
  
    cu_190523c_0m.res created by SHELXL-2014/7 
  
TITL cu_190523C_0m in P21/c #14 
REM TRY 13 FINAL CC 85.26 TIME 1 SECS 
REM Fragments: 26 2 
REM reset to P21/c #14 
CELL 1.54178 6.6192 19.7039 14.2723 90 99.079 90 
ZERR 4 0.0006 0.0017 0.0013 0 0.005 0 
LATT 1 
SYMM -X,0.5+Y,0.5-Z 
SFAC C H N O 
UNIT 80 80 8 24 
EQIV $1 -1+X,+Y,+Z 
EQIV $2 2-X,0.5+Y,0.5-Z 
  
L.S. 4 
PLAN  20 
SIZE 0.13 0.12 0.1 
TEMP 20(2) 
HTAB N2 O022_$1 
HTAB O1 N1 
HTAB O2 O3_$2 
HTAB O022 O3 
BOND $H 
HTAB 
CONF 
fmap 2 53 
acta 
OMIT -3 130 
REM <olex2.extras> 
REM <HklSrc "%.\\cu_190523C_0m.hkl"> 
REM </olex2.extras> 
  
WGHT    0.067500    0.683200 
EXTI    0.001847 
FVAR       0.09096 
C1    1    0.640134    0.525422    0.156478    11.00000    0.02456    0.02099 = 
         0.02903   -0.00040    0.00787   -0.00129 
C2    1    0.844553    0.538466    0.194900    11.00000    0.02498    0.02128 = 
         0.02889    0.00058    0.00573    0.00185 
C3    1    0.912530    0.604636    0.212474    11.00000    0.02287    0.02322 = 
         0.03371    0.00005    0.00426   -0.00205 
AFIX  43 
H3    2    1.048087    0.612831    0.238641    11.00000   -1.20000 
AFIX   0 
C4    1    0.777848    0.658641    0.190936    11.00000    0.02564    0.02007 = 
         0.02982   -0.00092    0.00897   -0.00180 
C5    1    0.576003    0.647041    0.149510    11.00000    0.02563    0.01997 = 
         0.03723   -0.00010    0.00724    0.00403 
AFIX  43 
H5    2    0.487325    0.683176    0.132629    11.00000   -1.20000 
AFIX   0 
C6    1    0.509850    0.581105    0.133946    11.00000    0.02010    0.02560 = 
         0.03509   -0.00099    0.00566   -0.00115 
AFIX  43 
H6    2    0.374183    0.573294    0.107603    11.00000   -1.20000 
AFIX   0 
C7    1    0.556853    0.457596    0.142537    11.00000    0.02174    0.02284 = 
         0.03253   -0.00115    0.00754   -0.00091 
AFIX  43 
H7    2    0.416913    0.452435    0.122920    11.00000   -1.20000 
AFIX   0 
C8    1    0.659700    0.283656    0.151491    11.00000    0.02022    0.02260 = 
         0.02652    0.00174    0.00915    0.00118 
C9    1    0.522290    0.225296    0.135254    11.00000    0.02264    0.02398 = 
         0.03550   -0.00027    0.01025   -0.00104 
AFIX  43 
H9    2    0.381664    0.232259    0.127394    11.00000   -1.20000 
AFIX   0 
C10   1    0.594219    0.162217    0.131460    11.00000    0.02448    0.02502 = 
         0.02600    0.00190    0.00692   -0.00016 
AFIX  43 
H10   2    0.735545    0.157587    0.137797    11.00000   -1.20000 
AFIX   0 
C11   1    0.476546    0.100803    0.118639    11.00000    0.02703    0.02232 = 
         0.03097    0.00001    0.00881   -0.00133 
AFIX  43 
H11   2    0.334778    0.103467    0.104123    11.00000   -1.20000 
AFIX   0 
C12   1    0.566659    0.039582    0.127141    11.00000    0.02551    0.02492 = 
         0.02694   -0.00156    0.00581   -0.00218 
AFIX  43 
H12   2    0.708704    0.039419    0.141296    11.00000   -1.20000 
AFIX   0 
C13   1    0.467549   -0.026681    0.116747    11.00000    0.02893    0.02171 = 
         0.02575   -0.00126    0.01004    0.00062 
C14   1    0.587932   -0.084097    0.143166    11.00000    0.02735    0.02326 = 
         0.03245   -0.00195    0.00621    0.00052 
AFIX  43 
H14   2    0.725634   -0.078369    0.167611    11.00000   -1.20000 
AFIX   0 
C15   1    0.507128   -0.149817    0.133864    11.00000    0.02991    0.01966 = 
         0.03917    0.00058    0.00754    0.00419 
AFIX  43 
H15   2    0.587162   -0.187780    0.152198    11.00000   -1.20000 
AFIX   0 
C16   1    0.305796   -0.155349    0.096683    11.00000    0.02940    0.01935 = 
         0.03393   -0.00174    0.01112   -0.00210 
C17   1    0.184324   -0.099080    0.069708    11.00000    0.02408    0.02493 = 
         0.03660   -0.00064    0.00969   -0.00020 
C18   1    0.259305   -0.034368    0.079492    11.00000    0.02752    0.01947 = 
         0.03680    0.00061    0.00845    0.00301 
AFIX  43 
H18   2    0.175924    0.003009    0.062204    11.00000   -1.20000 
AFIX   0 
C19   1   -0.001791   -0.192090    0.029159    11.00000    0.02852    0.02454 = 
         0.05886   -0.00045    0.01136   -0.00480 
AFIX  23 
H19A  2   -0.112141   -0.211690    0.057593    11.00000   -1.20000 
H19B  2   -0.016582   -0.206898   -0.036385    11.00000   -1.20000 
AFIX   0 
N1    3    0.669509    0.404160    0.156313    11.00000    0.02316    0.01879 = 
         0.03232   -0.00124    0.00707   -0.00313 
N2    3    0.563350    0.343795    0.141872    11.00000    0.01918    0.01848 = 
         0.03602   -0.00024    0.00717   -0.00248 
AFIX  43 
H2    2    0.432448    0.344734    0.126351    11.00000   -1.20000 
AFIX   0 
O1    4    0.984086    0.488101    0.216114    11.00000    0.02648    0.01828 = 
         0.05136   -0.00198   -0.00213    0.00258 
AFIX 147 
H1    2    0.927524    0.451206    0.206014    11.00000   -1.50000 
AFIX   0 
O2    4    0.835491    0.724317    0.207154    11.00000    0.02827    0.01775 = 
         0.04518   -0.00079    0.00219   -0.00222 
AFIX 147 
H2A   2    0.951210    0.725584    0.237744    11.00000   -1.50000 
AFIX   0 
O3    4    0.849447    0.278112    0.171543    11.00000    0.02223    0.02147 = 
         0.04053    0.00356    0.00638   -0.00053 
O4    4    0.189936   -0.213538    0.079307    11.00000    0.03328    0.01879 = 
         0.05760    0.00040    0.00783   -0.00431 
O5    4   -0.010105   -0.119540    0.033463    11.00000    0.02720    0.02450 = 
         0.07483    0.00063    0.00096   -0.00240 
C20   1    1.045562    0.383190    0.022703    11.00000    0.03815    0.03944 = 
         0.03935    0.00232    0.01300   -0.00214 
AFIX 137 
H20A  2    1.150952    0.398142   -0.011639    11.00000   -1.50000 
H20B  2    0.959431    0.420884    0.032533    11.00000   -1.50000 
H20C  2    0.965041    0.348658   -0.013051    11.00000   -1.50000 
AFIX   0 
O022  4    1.135889    0.356481    0.111564    11.00000    0.02155    0.03537 = 
         0.04946    0.01099    0.01033   -0.00192 
AFIX 147 
H022  2    1.050391    0.334598    0.134548    11.00000   -1.50000 
AFIX   0 
HKLF 4 
  
REM  cu_190523C_0m in P21/c #14 
REM R1 =  0.0461 for    2642 Fo > 4sig(Fo)  and  0.0507 for all    2973 data 
REM    258 parameters refined using      0 restraints 
  
END 
  
WGHT      0.0675      0.6831 
  
REM Instructions for potential hydrogen bonds 
HTAB C7 O022_$1 
EQIV $3 x, y-1, z 
HTAB C15 O2_$3 
EQIV $4 x-1, y-1, z 
HTAB C19 O2_$4 
HTAB N2 O022_$1 
HTAB O1 N1 
HTAB O2 O3_$2 
HTAB O022 O3 
  
REM Highest difference peak  0.285,  deepest hole -0.225,  1-sigma level  0.061 
Q1    1   0.7365  0.5275  0.1959  11.00000  0.05    0.29 
Q2    1   0.7608  0.5355  0.1616  11.00000  0.05    0.24 
Q3    1   0.4194 -0.1580  0.1001  11.00000  0.05    0.24 
Q4    1   0.7970  0.4121  0.1468  11.00000  0.05    0.23 
Q5    1   0.3770 -0.0370  0.0809  11.00000  0.05    0.23 
Q6    1   0.7847  0.4047  0.1752  11.00000  0.05    0.23 
Q7    1   0.6057  0.2401  0.1405  11.00000  0.05    0.22 
Q8    1   0.6219 -0.1949  0.1490  11.00000  0.05    0.20 
Q9    1   0.9274  0.3214  0.1800  11.00000  0.05    0.20 
Q10   1   0.3893 -0.1521  0.1365  11.00000  0.05    0.20 
Q11   1   0.7675 -0.0833  0.1548  11.00000  0.05    0.20 
Q12   1   0.6618  0.6550  0.1924  11.00000  0.05    0.19 
Q13   1   0.3131  0.2615  0.1415  11.00000  0.05    0.19 
Q14   1   0.6131  0.5063  0.1605  11.00000  0.05    0.19 
Q15   1   0.2436 -0.0591  0.0777  11.00000  0.05    0.18 
Q16   1   0.7392  0.2775  0.1531  11.00000  0.05    0.18 
Q17   1   0.4275  0.2389  0.1061  11.00000  0.05    0.18 
Q18   1   0.4635  0.6947  0.1406  11.00000  0.05    0.18 
Q19   1   0.6823  0.6515  0.1459  11.00000  0.05    0.17 
Q20   1   1.2285  0.3801  0.0256  11.00000  0.05    0.17 
  
  REM The information below was added by Olex2. 
  REM 
  REM R1 = 0.0461 for 2642 Fo > 4sig(Fo) and 0.0507 for all 11244 data 
  REM n/a parameters refined using n/a restraints 
  REM Highest difference peak 0.29, deepest hole -0.22 
  REM Mean Shift 0, Max Shift -0.001. 
  
  REM +++ Tabular Listing of Refinement Information +++ 
  REM R1_all = 0.0507 
  REM R1_gt = 0.0461 
  REM wR_ref = 0.1332 
  REM GOOF = 1.074 
  REM Shift_max = -0.001 
  REM Shift_mean = 0 
  REM Reflections_all = 11244 
  REM Reflections_gt = 2642 
  REM Parameters = n/a 
  REM Hole = -0.22 
  REM Peak = 0.29 
  REM Flack = n/a 
  
  
;
_olex2_submission_special_instructions 'No special instructions were received'
####################################################################### 
# 
# This file contains crystal structure data downloaded from the 
# Cambridge Structural Database (CSD) hosted by the Cambridge 
# Crystallographic Data Centre (CCDC).
# 
# Full information about CCDC data access policies and citation 
# guidelines are available at http://www.ccdc.cam.ac.uk/access/V1 
# 
# Audit and citation data items may have been added by the CCDC. 
# Please retain this information to preserve the provenance of 
# this file and to allow appropriate attribution of the data. 
# 
#######################################################################

data_cu_190528e_0m
_database_code_depnum_ccdc_archive 'CCDC 2009516'
loop_
_audit_author_name
_audit_author_address
'Ahmed H. Tantawy'
;Huazhong Agriculture University
China
;
_audit_update_record             
;
2020-06-12 deposited with the CCDC.	2021-06-24 downloaded from the CCDC.
;
_audit_creation_date             2019-05-30
_audit_creation_method           
; 
Olex2 1.2 
(compiled 2018.05.29 svn.r3508 for OlexSys, GUI svn.r5506) 
;
_shelx_SHELXL_version_number     2014/7
_chemical_name_common            ?
_chemical_name_systematic        ?
_chemical_formula_moiety         'C20 H18 N2 O5'
_chemical_formula_sum            'C20 H18 N2 O5'
_chemical_formula_weight         366.36
_chemical_melting_point          ?
loop_
_atom_type_symbol
_atom_type_description
_atom_type_scat_dispersion_real
_atom_type_scat_dispersion_imag
_atom_type_scat_source
C C 0.0181 0.0091 'International Tables Vol C Tables 4.2.6.8 and 6.1.1.4'
H H 0.0000 0.0000 'International Tables Vol C Tables 4.2.6.8 and 6.1.1.4'
N N 0.0311 0.0180 'International Tables Vol C Tables 4.2.6.8 and 6.1.1.4'
O O 0.0492 0.0322 'International Tables Vol C Tables 4.2.6.8 and 6.1.1.4'

_shelx_space_group_comment       
; 
The symmetry employed for this shelxl refinement is uniquely defined 
by the following loop, which should always be used as a source of 
symmetry information in preference to the above space-group names. 
They are only intended as comments. 
;
_space_group_crystal_system      monoclinic
_space_group_IT_number           14
_space_group_name_H-M_alt        'P 1 21/c 1'
_space_group_name_Hall           '-P 2ybc'
loop_
_space_group_symop_operation_xyz
'x, y, z'
'-x, y+1/2, -z+1/2'
'-x, -y, -z'
'x, -y-1/2, z-1/2'

_cell_length_a                   18.1988(7)
_cell_length_b                   4.8105(2)
_cell_length_c                   22.1672(8)
_cell_angle_alpha                90
_cell_angle_beta                 112.874(3)
_cell_angle_gamma                90
_cell_volume                     1788.03(13)
_cell_formula_units_Z            4
_cell_measurement_reflns_used    2380
_cell_measurement_temperature    296(2)
_cell_measurement_theta_max      64.10
_cell_measurement_theta_min      4.10
_shelx_estimated_absorpt_T_max   0.922
_shelx_estimated_absorpt_T_min   0.908
_exptl_absorpt_coefficient_mu    0.822
_exptl_absorpt_correction_T_max  0.7527
_exptl_absorpt_correction_T_min  0.6313
_exptl_absorpt_correction_type   multi-scan
_exptl_absorpt_process_details   
'SADABS-2008/1 (Bruker,2008) was used for absorption correction. wR2(int) was 0.1274 before and 0.0607 after correction. The Ra '
_exptl_absorpt_special_details   ?
_exptl_crystal_colour            yellow
_exptl_crystal_colour_primary    yellow
_exptl_crystal_density_diffrn    1.361
_exptl_crystal_density_meas      .
_exptl_crystal_density_method    ?
_exptl_crystal_description       block
_exptl_crystal_F_000             768
_exptl_crystal_size_max          0.12
_exptl_crystal_size_mid          0.1
_exptl_crystal_size_min          0.1
_exptl_transmission_factor_max   ?
_exptl_transmission_factor_min   ?
_diffrn_reflns_av_R_equivalents  0.0601
_diffrn_reflns_av_unetI/netI     0.0798
_diffrn_reflns_Laue_measured_fraction_full 0.982
_diffrn_reflns_Laue_measured_fraction_max 0.982
_diffrn_reflns_limit_h_max       20
_diffrn_reflns_limit_h_min       -21
_diffrn_reflns_limit_k_max       5
_diffrn_reflns_limit_k_min       -5
_diffrn_reflns_limit_l_max       26
_diffrn_reflns_limit_l_min       -24
_diffrn_reflns_number            14927
_diffrn_reflns_point_group_measured_fraction_full 0.982
_diffrn_reflns_point_group_measured_fraction_max 0.982
_diffrn_reflns_theta_full        65.921
_diffrn_reflns_theta_max         65.921
_diffrn_reflns_theta_min         2.635
_diffrn_ambient_temperature      296(2)
_diffrn_detector_area_resol_mean ?
_diffrn_measured_fraction_theta_full 0.982
_diffrn_measured_fraction_theta_max 0.982
_diffrn_measurement_device_type  'Bruker APEX-II CCD'
_diffrn_measurement_method       '\f and \w scans'
_diffrn_radiation_monochromator  graphite
_diffrn_radiation_type           CuK\a
_diffrn_radiation_wavelength     1.54178
_diffrn_source                   ?
_diffrn_standards_number         0
_reflns_Friedel_coverage         0.000
_reflns_Friedel_fraction_full    .
_reflns_Friedel_fraction_max     .
_reflns_number_gt                2352
_reflns_number_total             3069
_reflns_special_details          
; 
 Reflections were merged by SHELXL according to the crystal 
 class for the calculation of statistics and refinement. 
  
 _reflns_Friedel_fraction is defined as the number of unique 
 Friedel pairs measured divided by the number that would be 
 possible theoretically, ignoring centric projections and 
 systematic absences. 
;
_reflns_threshold_expression     'I > 2\s(I)'
_computing_cell_refinement       'SAINT v7.68A (Bruker, 2009)'
_computing_data_collection       'Bruker APEX2'
_computing_data_reduction        'SAINT v7.68A (Bruker, 2009)'
_computing_molecular_graphics    'Olex2 (Dolomanov et al., 2009)'
_computing_publication_material  'Olex2 (Dolomanov et al., 2009)'
_computing_structure_refinement  'XL (Sheldrick, 2008)'
_computing_structure_solution    'XS (Sheldrick, 2008)'
_refine_diff_density_max         0.215
_refine_diff_density_min         -0.171
_refine_diff_density_rms         0.052
_refine_ls_extinction_coef       0.0012(4)
_refine_ls_extinction_expression Fc^*^=kFc[1+0.001xFc^2^\l^3^/sin(2\q)]^-1/4^
_refine_ls_extinction_method     'SHELXL-2014/7 (Sheldrick 2014'
_refine_ls_goodness_of_fit_ref   1.072
_refine_ls_hydrogen_treatment    constr
_refine_ls_matrix_type           full
_refine_ls_number_parameters     247
_refine_ls_number_reflns         3069
_refine_ls_number_restraints     0
_refine_ls_R_factor_all          0.0687
_refine_ls_R_factor_gt           0.0490
_refine_ls_restrained_S_all      1.072
_refine_ls_shift/su_max          0.002
_refine_ls_shift/su_mean         0.000
_refine_ls_structure_factor_coef Fsqd
_refine_ls_weighting_details     
'w=1/[\s^2^(Fo^2^)+(0.0671P)^2^+0.2630P] where P=(Fo^2^+2Fc^2^)/3'
_refine_ls_weighting_scheme      calc
_refine_ls_wR_factor_gt          0.1431
_refine_ls_wR_factor_ref         0.1575
_refine_special_details          ?
_olex2_refinement_description    
; 
1. Fixed Uiso 
 At 1.2 times of: 
  All C(H) groups, All C(H,H) groups, All N(H) groups 
 At 1.5 times of: 
  All C(H,H,H) groups, All O(H) groups 
2.a Secondary CH2 refined with riding coordinates: 
 C20(H20A,H20B) 
2.b Aromatic/amide H refined with riding coordinates: 
 C2(H2), C5(H5), C6(H6), C8(H8), C10(H10), C11(H11), C12(H12), C13(H13), 
 C15(H15), C16(H16), C19(H19), N2(H2A) 
2.c Idealised Me refined as rotating group: 
 C7(H7A,H7B,H7C) 
2.d Idealised tetrahedral OH refined as rotating group: 
 O2(H2B) 
;
_atom_sites_solution_hydrogens   geom
_atom_sites_solution_primary     direct
_atom_sites_solution_secondary   ?
loop_
_atom_site_label
_atom_site_type_symbol
_atom_site_fract_x
_atom_site_fract_y
_atom_site_fract_z
_atom_site_U_iso_or_equiv
_atom_site_adp_type
_atom_site_occupancy
_atom_site_site_symmetry_order
_atom_site_calc_flag
_atom_site_refinement_flags_posn
_atom_site_refinement_flags_adp
_atom_site_refinement_flags_occupancy
_atom_site_disorder_assembly
_atom_site_disorder_group
C1 C 0.35046(13) -0.0588(4) 0.02034(10) 0.0447(5) Uani 1 1 d . . . . .
C2 C 0.40926(13) 0.1462(4) 0.04431(10) 0.0465(5) Uani 1 1 d . . . . .
H2 H 0.4244 0.2484 0.0154 0.056 Uiso 1 1 calc R . . . .
C3 C 0.44484(13) 0.1971(5) 0.11054(10) 0.0489(6) Uani 1 1 d . . . . .
C4 C 0.42036(14) 0.0507(5) 0.15411(11) 0.0525(6) Uani 1 1 d . . . . .
C5 C 0.36294(15) -0.1505(5) 0.13104(12) 0.0609(7) Uani 1 1 d . . . . .
H5 H 0.3467 -0.2482 0.1599 0.073 Uiso 1 1 calc R . . . .
C6 C 0.32912(14) -0.2085(5) 0.06451(11) 0.0548(6) Uani 1 1 d . . . . .
H6 H 0.2915 -0.3499 0.0493 0.066 Uiso 1 1 calc R . . . .
C7 C 0.54046(15) 0.5202(6) 0.10291(14) 0.0691(7) Uani 1 1 d . . . . .
H7A H 0.5011 0.6334 0.0707 0.104 Uiso 1 1 calc GR . . . .
H7B H 0.5611 0.3864 0.0814 0.104 Uiso 1 1 calc GR . . . .
H7C H 0.5831 0.6357 0.1308 0.104 Uiso 1 1 calc GR . . . .
C8 C 0.31287(13) -0.1229(5) -0.04891(10) 0.0457(5) Uani 1 1 d . . . . .
H8 H 0.2920 -0.2998 -0.0617 0.055 Uiso 1 1 calc R . . . .
C9 C 0.24917(13) 0.1389(4) -0.20754(10) 0.0436(5) Uani 1 1 d . . . . .
C10 C 0.21373(14) 0.0028(5) -0.27161(11) 0.0484(6) Uani 1 1 d . . . . .
H10 H 0.2004 -0.1844 -0.2731 0.058 Uiso 1 1 calc R . . . .
C11 C 0.19976(13) 0.1351(5) -0.32771(10) 0.0477(6) Uani 1 1 d . . . . .
H11 H 0.2151 0.3205 -0.3255 0.057 Uiso 1 1 calc R . . . .
C12 C 0.16284(13) 0.0127(5) -0.39112(10) 0.0489(6) Uani 1 1 d . . . . .
H12 H 0.1408 -0.1637 -0.3938 0.059 Uiso 1 1 calc R . . . .
C13 C 0.15768(13) 0.1340(5) -0.44697(11) 0.0492(6) Uani 1 1 d . . . . .
H13 H 0.1789 0.3119 -0.4437 0.059 Uiso 1 1 calc R . . . .
C14 C 0.12194(13) 0.0142(5) -0.51255(10) 0.0458(5) Uani 1 1 d . . . . .
C15 C 0.14739(14) 0.1054(5) -0.56074(11) 0.0543(6) Uani 1 1 d . . . . .
H15 H 0.1843 0.2492 -0.5509 0.065 Uiso 1 1 calc R . . . .
C16 C 0.11978(15) -0.0101(5) -0.62272(12) 0.0591(6) Uani 1 1 d . . . . .
H16 H 0.1387 0.0480 -0.6540 0.071 Uiso 1 1 calc R . . . .
C17 C 0.06331(14) -0.2136(5) -0.63579(11) 0.0517(6) Uani 1 1 d . . . . .
C18 C 0.03554(13) -0.3008(5) -0.58953(10) 0.0469(5) Uani 1 1 d . . . . .
C19 C 0.06363(13) -0.1959(5) -0.52779(10) 0.0461(5) Uani 1 1 d . . . . .
H19 H 0.0450 -0.2603 -0.4968 0.055 Uiso 1 1 calc R . . . .
C20 C -0.03308(16) -0.5247(6) -0.68314(12) 0.0612(7) Uani 1 1 d . . . . .
H20A H -0.0856 -0.4555 -0.7105 0.073 Uiso 1 1 calc R . . . .
H20B H -0.0292 -0.7169 -0.6948 0.073 Uiso 1 1 calc R . . . .
N1 N 0.30761(11) 0.0563(4) -0.09272(8) 0.0450(5) Uani 1 1 d . . . . .
N2 N 0.27210(11) -0.0397(4) -0.15635(8) 0.0475(5) Uani 1 1 d . . . . .
H2A H 0.2645 -0.2152 -0.1635 0.057 Uiso 1 1 calc R . . . .
O1 O 0.50512(11) 0.3803(4) 0.14094(8) 0.0695(6) Uani 1 1 d . . . . .
O2 O 0.45540(13) 0.0990(4) 0.21964(8) 0.0734(6) Uani 1 1 d . . . . .
H2B H 0.4798 0.2466 0.2262 0.110 Uiso 1 1 calc GR . . . .
O3 O 0.25559(11) 0.3921(3) -0.20059(7) 0.0596(5) Uani 1 1 d . . . . .
O4 O 0.02702(11) -0.3619(4) -0.69268(8) 0.0714(5) Uani 1 1 d . . . . .
O5 O -0.02112(10) -0.5052(4) -0.61582(8) 0.0621(5) Uani 1 1 d . . . . .

loop_
_atom_site_aniso_label
_atom_site_aniso_U_11
_atom_site_aniso_U_22
_atom_site_aniso_U_33
_atom_site_aniso_U_23
_atom_site_aniso_U_13
_atom_site_aniso_U_12
C1 0.0470(12) 0.0422(13) 0.0410(13) 0.0008(9) 0.0128(10) 0.0032(9)
C2 0.0553(14) 0.0444(13) 0.0384(13) 0.0013(9) 0.0165(10) -0.0020(10)
C3 0.0522(13) 0.0471(14) 0.0407(13) -0.0029(9) 0.0107(10) -0.0024(10)
C4 0.0610(15) 0.0542(15) 0.0358(13) 0.0022(10) 0.0117(11) 0.0023(11)
C5 0.0704(17) 0.0655(17) 0.0482(15) 0.0090(11) 0.0247(12) -0.0085(12)
C6 0.0571(14) 0.0517(15) 0.0507(15) 0.0022(10) 0.0158(11) -0.0090(11)
C7 0.0602(16) 0.0670(18) 0.0743(19) -0.0014(13) 0.0197(14) -0.0164(13)
C8 0.0502(13) 0.0412(13) 0.0414(13) -0.0048(9) 0.0132(10) -0.0044(9)
C9 0.0491(13) 0.0339(13) 0.0429(13) -0.0044(9) 0.0125(10) 0.0011(9)
C10 0.0599(14) 0.0363(13) 0.0436(14) -0.0041(9) 0.0143(10) -0.0018(10)
C11 0.0551(14) 0.0395(13) 0.0453(14) -0.0025(9) 0.0160(11) 0.0027(9)
C12 0.0557(14) 0.0440(13) 0.0436(14) -0.0028(9) 0.0156(10) 0.0021(10)
C13 0.0528(13) 0.0454(14) 0.0473(14) -0.0003(9) 0.0172(11) 0.0002(10)
C14 0.0476(13) 0.0473(13) 0.0406(13) 0.0053(9) 0.0151(10) 0.0071(9)
C15 0.0532(14) 0.0592(16) 0.0488(15) 0.0078(10) 0.0181(11) -0.0011(10)
C16 0.0638(16) 0.0740(18) 0.0444(15) 0.0113(12) 0.0265(12) 0.0027(12)
C17 0.0594(15) 0.0593(16) 0.0359(13) 0.0042(10) 0.0179(11) 0.0089(11)
C18 0.0497(13) 0.0451(13) 0.0441(14) 0.0023(9) 0.0162(10) 0.0044(10)
C19 0.0517(13) 0.0467(13) 0.0404(13) 0.0037(9) 0.0184(10) 0.0031(10)
C20 0.0660(16) 0.0684(17) 0.0434(15) -0.0076(11) 0.0149(12) 0.0015(12)
N1 0.0536(11) 0.0398(11) 0.0356(10) -0.0076(7) 0.0109(8) -0.0008(8)
N2 0.0650(12) 0.0315(10) 0.0380(11) -0.0063(7) 0.0113(9) -0.0031(8)
O1 0.0772(13) 0.0755(13) 0.0459(11) -0.0097(8) 0.0131(9) -0.0285(9)
O2 0.0993(15) 0.0776(14) 0.0346(10) 0.0014(8) 0.0166(9) -0.0112(11)
O3 0.0864(12) 0.0328(10) 0.0500(10) -0.0053(6) 0.0162(9) -0.0014(7)
O4 0.0878(14) 0.0860(14) 0.0400(10) -0.0060(8) 0.0242(9) -0.0106(10)
O5 0.0698(11) 0.0657(12) 0.0483(11) -0.0083(8) 0.0202(9) -0.0120(9)

_geom_special_details            
; 
 All esds (except the esd in the dihedral angle between two l.s. planes) 
 are estimated using the full covariance matrix.  The cell esds are taken 
 into account individually in the estimation of esds in distances, angles 
 and torsion angles; correlations between esds in cell parameters are only 
 used when they are defined by crystal symmetry.  An approximate (isotropic) 
 treatment of cell esds is used for estimating esds involving l.s. planes. 
;
loop_
_geom_bond_atom_site_label_1
_geom_bond_atom_site_label_2
_geom_bond_distance
_geom_bond_site_symmetry_2
_geom_bond_publ_flag
C1 C2 1.399(3) . ?
C1 C6 1.387(3) . ?
C1 C8 1.450(3) . ?
C2 H2 0.9300 . ?
C2 C3 1.377(3) . ?
C3 C4 1.401(3) . ?
C3 O1 1.363(3) . ?
C4 C5 1.369(3) . ?
C4 O2 1.360(3) . ?
C5 H5 0.9300 . ?
C5 C6 1.388(3) . ?
C6 H6 0.9300 . ?
C7 H7A 0.9600 . ?
C7 H7B 0.9600 . ?
C7 H7C 0.9600 . ?
C7 O1 1.414(3) . ?
C8 H8 0.9300 . ?
C8 N1 1.274(3) . ?
C9 C10 1.466(3) . ?
C9 N2 1.353(3) . ?
C9 O3 1.228(2) . ?
C10 H10 0.9300 . ?
C10 C11 1.331(3) . ?
C11 H11 0.9300 . ?
C11 C12 1.428(3) . ?
C12 H12 0.9300 . ?
C12 C13 1.339(3) . ?
C13 H13 0.9300 . ?
C13 C14 1.461(3) . ?
C14 C15 1.390(3) . ?
C14 C19 1.408(3) . ?
C15 H15 0.9300 . ?
C15 C16 1.383(3) . ?
C16 H16 0.9300 . ?
C16 C17 1.366(3) . ?
C17 C18 1.373(3) . ?
C17 O4 1.374(3) . ?
C18 C19 1.358(3) . ?
C18 O5 1.379(3) . ?
C19 H19 0.9300 . ?
C20 H20A 0.9700 . ?
C20 H20B 0.9700 . ?
C20 O4 1.426(3) . ?
C20 O5 1.425(3) . ?
N1 N2 1.383(2) . ?
N2 H2A 0.8600 . ?
O2 H2B 0.8200 . ?

loop_
_geom_angle_atom_site_label_1
_geom_angle_atom_site_label_2
_geom_angle_atom_site_label_3
_geom_angle
_geom_angle_site_symmetry_1
_geom_angle_site_symmetry_3
_geom_angle_publ_flag
C2 C1 C8 121.87(19) . . ?
C6 C1 C2 118.7(2) . . ?
C6 C1 C8 119.4(2) . . ?
C1 C2 H2 119.9 . . ?
C3 C2 C1 120.2(2) . . ?
C3 C2 H2 119.9 . . ?
C2 C3 C4 120.1(2) . . ?
O1 C3 C2 126.6(2) . . ?
O1 C3 C4 113.23(19) . . ?
C5 C4 C3 119.9(2) . . ?
O2 C4 C3 120.5(2) . . ?
O2 C4 C5 119.5(2) . . ?
C4 C5 H5 120.1 . . ?
C4 C5 C6 119.9(2) . . ?
C6 C5 H5 120.1 . . ?
C1 C6 C5 121.0(2) . . ?
C1 C6 H6 119.5 . . ?
C5 C6 H6 119.5 . . ?
H7A C7 H7B 109.5 . . ?
H7A C7 H7C 109.5 . . ?
H7B C7 H7C 109.5 . . ?
O1 C7 H7A 109.5 . . ?
O1 C7 H7B 109.5 . . ?
O1 C7 H7C 109.5 . . ?
C1 C8 H8 119.1 . . ?
N1 C8 C1 121.9(2) . . ?
N1 C8 H8 119.1 . . ?
N2 C9 C10 113.89(19) . . ?
O3 C9 C10 123.3(2) . . ?
O3 C9 N2 122.77(19) . . ?
C9 C10 H10 118.5 . . ?
C11 C10 C9 123.0(2) . . ?
C11 C10 H10 118.5 . . ?
C10 C11 H11 117.7 . . ?
C10 C11 C12 124.6(2) . . ?
C12 C11 H11 117.7 . . ?
C11 C12 H12 117.7 . . ?
C13 C12 C11 124.6(2) . . ?
C13 C12 H12 117.7 . . ?
C12 C13 H13 116.8 . . ?
C12 C13 C14 126.3(2) . . ?
C14 C13 H13 116.8 . . ?
C15 C14 C13 119.2(2) . . ?
C15 C14 C19 119.1(2) . . ?
C19 C14 C13 121.63(19) . . ?
C14 C15 H15 118.8 . . ?
C16 C15 C14 122.4(2) . . ?
C16 C15 H15 118.8 . . ?
C15 C16 H16 121.6 . . ?
C17 C16 C15 116.8(2) . . ?
C17 C16 H16 121.6 . . ?
C16 C17 C18 121.7(2) . . ?
C16 C17 O4 128.3(2) . . ?
C18 C17 O4 110.0(2) . . ?
C17 C18 O5 109.51(19) . . ?
C19 C18 C17 122.4(2) . . ?
C19 C18 O5 128.1(2) . . ?
C14 C19 H19 121.2 . . ?
C18 C19 C14 117.5(2) . . ?
C18 C19 H19 121.2 . . ?
H20A C20 H20B 108.5 . . ?
O4 C20 H20A 110.2 . . ?
O4 C20 H20B 110.2 . . ?
O5 C20 H20A 110.2 . . ?
O5 C20 H20B 110.2 . . ?
O5 C20 O4 107.78(19) . . ?
C8 N1 N2 114.73(18) . . ?
C9 N2 N1 120.85(18) . . ?
C9 N2 H2A 119.6 . . ?
N1 N2 H2A 119.6 . . ?
C3 O1 C7 118.55(18) . . ?
C4 O2 H2B 109.5 . . ?
C17 O4 C20 105.78(18) . . ?
C18 O5 C20 105.92(17) . . ?

loop_
_geom_hbond_atom_site_label_D
_geom_hbond_atom_site_label_H
_geom_hbond_atom_site_label_A
_geom_hbond_distance_DH
_geom_hbond_distance_HA
_geom_hbond_distance_DA
_geom_hbond_angle_DHA
_geom_hbond_site_symmetry_A
N2 H2A O3 0.86 2.04 2.880(2) 164.6 1_545

loop_
_geom_torsion_atom_site_label_1
_geom_torsion_atom_site_label_2
_geom_torsion_atom_site_label_3
_geom_torsion_atom_site_label_4
_geom_torsion
_geom_torsion_site_symmetry_1
_geom_torsion_site_symmetry_2
_geom_torsion_site_symmetry_3
_geom_torsion_site_symmetry_4
_geom_torsion_publ_flag
C1 C2 C3 C4 -2.3(3) . . . . ?
C1 C2 C3 O1 176.8(2) . . . . ?
C1 C8 N1 N2 178.29(18) . . . . ?
C2 C1 C6 C5 2.4(3) . . . . ?
C2 C1 C8 N1 -26.3(3) . . . . ?
C2 C3 C4 C5 2.4(4) . . . . ?
C2 C3 C4 O2 179.7(2) . . . . ?
C2 C3 O1 C7 -5.4(4) . . . . ?
C3 C4 C5 C6 -0.1(4) . . . . ?
C4 C3 O1 C7 173.7(2) . . . . ?
C4 C5 C6 C1 -2.3(4) . . . . ?
C6 C1 C2 C3 -0.1(3) . . . . ?
C6 C1 C8 N1 155.2(2) . . . . ?
C8 C1 C2 C3 -178.6(2) . . . . ?
C8 C1 C6 C5 -179.1(2) . . . . ?
C8 N1 N2 C9 167.5(2) . . . . ?
C9 C10 C11 C12 -177.7(2) . . . . ?
C10 C9 N2 N1 179.08(18) . . . . ?
C10 C11 C12 C13 -171.3(2) . . . . ?
C11 C12 C13 C14 178.7(2) . . . . ?
C12 C13 C14 C15 -154.5(2) . . . . ?
C12 C13 C14 C19 24.0(4) . . . . ?
C13 C14 C15 C16 176.0(2) . . . . ?
C13 C14 C19 C18 -178.0(2) . . . . ?
C14 C15 C16 C17 2.4(4) . . . . ?
C15 C14 C19 C18 0.5(3) . . . . ?
C15 C16 C17 C18 -0.4(4) . . . . ?
C15 C16 C17 O4 -179.3(2) . . . . ?
C16 C17 C18 C19 -1.6(4) . . . . ?
C16 C17 C18 O5 179.6(2) . . . . ?
C16 C17 O4 C20 -173.7(3) . . . . ?
C17 C18 C19 C14 1.5(3) . . . . ?
C17 C18 O5 C20 -5.2(2) . . . . ?
C18 C17 O4 C20 7.2(3) . . . . ?
C19 C14 C15 C16 -2.5(3) . . . . ?
C19 C18 O5 C20 176.0(2) . . . . ?
N2 C9 C10 C11 -168.4(2) . . . . ?
O1 C3 C4 C5 -176.8(2) . . . . ?
O1 C3 C4 O2 0.6(3) . . . . ?
O2 C4 C5 C6 -177.5(2) . . . . ?
O3 C9 C10 C11 13.5(4) . . . . ?
O3 C9 N2 N1 -2.8(3) . . . . ?
O4 C17 C18 C19 177.5(2) . . . . ?
O4 C17 C18 O5 -1.3(3) . . . . ?
O4 C20 O5 C18 9.6(2) . . . . ?
O5 C18 C19 C14 -179.9(2) . . . . ?
O5 C20 O4 C17 -10.3(3) . . . . ?

_iucr_refine_instructions_details 
; 
  
    cu_190528e_0m.res created by SHELXL-2014/7 
  
TITL cu_190528e_0m in P21/c #14 
REM reset to P21/c #14 
CELL 1.54178 18.1988 4.8105 22.1672 90 112.874 90 
ZERR 4 0.0007 0.0002 0.0008 0 0.003 0 
LATT 1 
SYMM -X,0.5+Y,0.5-Z 
SFAC C H N O 
UNIT 80 72 8 20 
EQIV $1 +X,-1+Y,+Z 
  
L.S. 4 
PLAN  20 
SIZE 0.12 0.1 0.1 
TEMP 23(2) 
HTAB N2 O3_$1 
BOND $H 
HTAB 
CONF 
fmap 2 53 
acta 
REM <olex2.extras> 
REM <HklSrc "%.\\cu_190528e_0m.hkl"> 
REM </olex2.extras> 
  
WGHT    0.067100    0.263000 
EXTI    0.001230 
FVAR       0.12445 
C1    1    0.350456   -0.058832    0.020344    11.00000    0.04699    0.04217 = 
         0.04104    0.00081    0.01280    0.00319 
C2    1    0.409257    0.146201    0.044308    11.00000    0.05531    0.04435 = 
         0.03843    0.00129    0.01653   -0.00196 
AFIX  43 
H2    2    0.424355    0.248416    0.015397    11.00000   -1.20000 
AFIX   0 
C3    1    0.444839    0.197143    0.110537    11.00000    0.05219    0.04708 = 
         0.04067   -0.00295    0.01073   -0.00238 
C4    1    0.420357    0.050716    0.154113    11.00000    0.06100    0.05424 = 
         0.03581    0.00223    0.01175    0.00227 
C5    1    0.362945   -0.150520    0.131043    11.00000    0.07040    0.06546 = 
         0.04824    0.00899    0.02474   -0.00852 
AFIX  43 
H5    2    0.346656   -0.248155    0.159896    11.00000   -1.20000 
AFIX   0 
C6    1    0.329116   -0.208453    0.064510    11.00000    0.05710    0.05172 = 
         0.05071    0.00218    0.01577   -0.00897 
AFIX  43 
H6    2    0.291537   -0.349869    0.049302    11.00000   -1.20000 
AFIX   0 
C7    1    0.540462    0.520168    0.102913    11.00000    0.06017    0.06702 = 
         0.07433   -0.00143    0.01972   -0.01642 
AFIX 137 
H7A   2    0.501137    0.633382    0.070689    11.00000   -1.50000 
H7B   2    0.561100    0.386369    0.081414    11.00000   -1.50000 
H7C   2    0.583149    0.635744    0.130813    11.00000   -1.50000 
AFIX   0 
C8    1    0.312868   -0.122873   -0.048912    11.00000    0.05020    0.04116 = 
         0.04145   -0.00477    0.01320   -0.00441 
AFIX  43 
H8    2    0.292015   -0.299767   -0.061706    11.00000   -1.20000 
AFIX   0 
C9    1    0.249165    0.138892   -0.207538    11.00000    0.04906    0.03387 = 
         0.04288   -0.00439    0.01246    0.00109 
C10   1    0.213729    0.002804   -0.271609    11.00000    0.05994    0.03633 = 
         0.04364   -0.00410    0.01425   -0.00184 
AFIX  43 
H10   2    0.200413   -0.184440   -0.273109    11.00000   -1.20000 
AFIX   0 
C11   1    0.199762    0.135114   -0.327705    11.00000    0.05509    0.03951 = 
         0.04533   -0.00250    0.01604    0.00273 
AFIX  43 
H11   2    0.215131    0.320465   -0.325466    11.00000   -1.20000 
AFIX   0 
C12   1    0.162841    0.012685   -0.391120    11.00000    0.05569    0.04398 = 
         0.04357   -0.00279    0.01557    0.00209 
AFIX  43 
H12   2    0.140846   -0.163658   -0.393796    11.00000   -1.20000 
AFIX   0 
C13   1    0.157683    0.134008   -0.446969    11.00000    0.05278    0.04537 = 
         0.04731   -0.00026    0.01723    0.00020 
AFIX  43 
H13   2    0.178922    0.311867   -0.443696    11.00000   -1.20000 
AFIX   0 
C14   1    0.121945    0.014236   -0.512549    11.00000    0.04758    0.04730 = 
         0.04056    0.00533    0.01513    0.00705 
C15   1    0.147393    0.105368   -0.560743    11.00000    0.05320    0.05920 = 
         0.04879    0.00779    0.01809   -0.00111 
AFIX  43 
H15   2    0.184347    0.249245   -0.550936    11.00000   -1.20000 
AFIX   0 
C16   1    0.119776   -0.010069   -0.622725    11.00000    0.06385    0.07400 = 
         0.04438    0.01129    0.02649    0.00273 
AFIX  43 
H16   2    0.138733    0.048042   -0.654031    11.00000   -1.20000 
AFIX   0 
C17   1    0.063314   -0.213556   -0.635790    11.00000    0.05937    0.05932 = 
         0.03593    0.00422    0.01791    0.00885 
C18   1    0.035542   -0.300788   -0.589531    11.00000    0.04966    0.04512 = 
         0.04413    0.00233    0.01619    0.00439 
C19   1    0.063630   -0.195852   -0.527792    11.00000    0.05170    0.04675 = 
         0.04039    0.00366    0.01842    0.00312 
AFIX  43 
H19   2    0.045044   -0.260338   -0.496755    11.00000   -1.20000 
AFIX   0 
C20   1   -0.033084   -0.524719   -0.683137    11.00000    0.06599    0.06838 = 
         0.04341   -0.00762    0.01489    0.00145 
AFIX  23 
H20A  2   -0.085577   -0.455483   -0.710492    11.00000   -1.20000 
H20B  2   -0.029211   -0.716930   -0.694798    11.00000   -1.20000 
AFIX   0 
N1    3    0.307606    0.056350   -0.092723    11.00000    0.05358    0.03981 = 
         0.03563   -0.00756    0.01087   -0.00082 
N2    3    0.272102   -0.039690   -0.156346    11.00000    0.06500    0.03154 = 
         0.03800   -0.00634    0.01132   -0.00314 
AFIX  43 
H2A   2    0.264495   -0.215152   -0.163483    11.00000   -1.20000 
AFIX   0 
O1    4    0.505117    0.380273    0.140941    11.00000    0.07725    0.07545 = 
         0.04594   -0.00969    0.01312   -0.02846 
O2    4    0.455402    0.099000    0.219637    11.00000    0.09927    0.07765 = 
         0.03462    0.00144    0.01656   -0.01117 
AFIX 147 
H2B   2    0.479830    0.246556    0.226168    11.00000   -1.50000 
AFIX   0 
O3    4    0.255590    0.392130   -0.200590    11.00000    0.08641    0.03283 = 
         0.04998   -0.00525    0.01621   -0.00136 
O4    4    0.027018   -0.361935   -0.692676    11.00000    0.08777    0.08605 = 
         0.03996   -0.00599    0.02421   -0.01063 
O5    4   -0.021122   -0.505216   -0.615823    11.00000    0.06975    0.06570 = 
         0.04826   -0.00826    0.02019   -0.01199 
HKLF 4 
  
REM  cu_190528e_0m in P21/c #14 
REM R1 =  0.0490 for    2352 Fo > 4sig(Fo)  and  0.0687 for all    3069 data 
REM    247 parameters refined using      0 restraints 
  
END 
  
WGHT      0.0672      0.2638 
  
REM Instructions for potential hydrogen bonds 
HTAB C10 O3_$1 
EQIV $2 -x, y-1/2, -z-3/2 
HTAB C20 O4_$2 
HTAB N2 O3_$1 
HTAB O2 O1 
EQIV $3 -x+1, y+1/2, -z+1/2 
HTAB O2 O2_$3 
  
REM Highest difference peak  0.215,  deepest hole -0.171,  1-sigma level  0.052 
Q1    1   0.1568 -0.0338 -0.5403  11.00000  0.05    0.18 
Q2    1   0.3200  0.1738 -0.0798  11.00000  0.05    0.18 
Q3    1   0.3644  0.2072  0.0394  11.00000  0.05    0.18 
Q4    1   0.4227  0.0320  0.2456  11.00000  0.05    0.17 
Q5    1   0.2466  0.2930 -0.3226  11.00000  0.05    0.17 
Q6    1   0.3347 -0.0642 -0.0785  11.00000  0.05    0.17 
Q7    1   0.2016  0.0452 -0.3830  11.00000  0.05    0.17 
Q8    1   0.2349 -0.2385 -0.2757  11.00000  0.05    0.17 
Q9    1   0.3206 -0.0439 -0.0208  11.00000  0.05    0.16 
Q10   1   0.0694 -0.1041 -0.6267  11.00000  0.05    0.15 
Q11   1   0.1803 -0.2058 -0.3816  11.00000  0.05    0.15 
Q12   1   0.0547 -0.3981 -0.5771  11.00000  0.05    0.15 
Q13   1   0.4131 -0.0747  0.1424  11.00000  0.05    0.15 
Q14   1   0.0761  0.2787 -0.6182  11.00000  0.05    0.15 
Q15   1   0.3351 -0.4016 -0.0591  11.00000  0.05    0.15 
Q16   1   0.2073  0.2324 -0.4372  11.00000  0.05    0.15 
Q17   1   0.2407  0.0511 -0.2781  11.00000  0.05    0.14 
Q18   1   0.1596  0.3442 -0.5426  11.00000  0.05    0.14 
Q19   1   0.2219  0.0381 -0.3169  11.00000  0.05    0.14 
Q20   1   0.3582  0.2151 -0.0774  11.00000  0.05    0.13 
  
  REM The information below was added by Olex2. 
  REM 
  REM R1 = 0.0490 for 2352 Fo > 4sig(Fo) and 0.0687 for all 15816 data 
  REM n/a parameters refined using n/a restraints 
  REM Highest difference peak 0.21, deepest hole -0.17 
  REM Mean Shift 0, Max Shift 0.002. 
  
  REM +++ Tabular Listing of Refinement Information +++ 
  REM R1_all = 0.0687 
  REM R1_gt = 0.0490 
  REM wR_ref = 0.1575 
  REM GOOF = 1.072 
  REM Shift_max = 0.002 
  REM Shift_mean = 0 
  REM Reflections_all = 15816 
  REM Reflections_gt = 2352 
  REM Parameters = n/a 
  REM Hole = -0.17 
  REM Peak = 0.21 
  REM Flack = n/a 
  
  
;
_olex2_submission_special_instructions 'No special instructions were received'
